# Supplementary material for: High-contrast, synchronous volumetric imaging with selective volume illumination microscopy
Source: Commun Biol. 2020 Feb 14;3:74. doi: 10.1038/s42003-020-0787-6 (PMC7021898; doi:10.1038/s42003-020-0787-6)
Supplement: Supplementary file 9 — Supplementary Data 1 [file 42003_2020_787_MOESM9_ESM.xlsx]

## Sheet: Sheet1
Data for Fig. 2b: Contrast as function of z-depth for different imaging modalities
z-depth	-50	-48	-46	-44	-42	-40	-38	-36	-34	-32	-30	-28	-26	-24	-22	-20	-18	-16	-14	-12	-10	-8	-6	-4	-2	0	2	4	6	8	10	12	14	16	18	20	22	24	26	28	30	32	34	36	38	40	42	44	46
SPIM	1	0.946547	0.884236	0.810026	0.740391	0.696328	0.666319	0.644724	0.639489	0.644708	0.647292	0.650258	0.650388	0.649436	0.642964	0.632544	0.634095	0.644953	0.652999	0.650133	0.641181	0.631804	0.61571	0.589023	0.569173	0.563111	0.566105	0.577179	0.594299	0.610606	0.623832	0.626433	0.623355	0.620985	0.611539	0.595777	0.578141	0.564657	0.550939	0.529591	0.515919	0.512476	0.508869	0.50157	0.492505	0.481271	0.46572	0.446636	0.434409
svi100	0.824626	0.757635	0.698732	0.647017	0.604539	0.570187	0.544705	0.525038	0.510637	0.502346	0.496484	0.492235	0.489796	0.48966	0.492021	0.492807	0.493434	0.495314	0.49649	0.497991	0.498073	0.499493	0.505242	0.513672	0.523285	0.50799	0.492307	0.477286	0.462013	0.448227	0.436673	0.429079	0.423108	0.418565	0.410094	0.401587	0.392521	0.382853	0.374901	0.367803	0.359813	0.353016	0.3438	0.337557	0.331046	0.326022	0.322086	0.318977	0.317143
svi200	0.527749	0.514452	0.500487	0.487884	0.477287	0.468933	0.462877	0.459041	0.457775	0.457293	0.456718	0.458597	0.461791	0.464532	0.467653	0.470186	0.473671	0.476447	0.479809	0.483189	0.487208	0.493947	0.499494	0.504436	0.502107	0.483386	0.47072	0.459312	0.448646	0.43933	0.432377	0.424629	0.417124	0.409234	0.399146	0.389162	0.379738	0.371846	0.364059	0.355716	0.347729	0.339726	0.33473	0.330096	0.325676	0.321265	0.316771	0.312729	0.309056
svi300	0.46836	0.458024	0.447112	0.43624	0.426437	0.418825	0.412746	0.408171	0.406665	0.406393	0.407621	0.410479	0.414411	0.41834	0.42285	0.427569	0.43262	0.43761	0.442255	0.447519	0.453433	0.460206	0.467411	0.475605	0.470863	0.452482	0.44079	0.430058	0.420007	0.411156	0.403471	0.39715	0.3906	0.384277	0.377758	0.371445	0.364574	0.357847	0.350993	0.344693	0.338879	0.332381	0.327993	0.323425	0.319532	0.315973	0.312357	0.308525	0.304967
svi550	0.360918	0.355221	0.349356	0.342505	0.336536	0.330741	0.326803	0.323907	0.321618	0.321987	0.322778	0.324692	0.327354	0.330552	0.33425	0.338325	0.342253	0.347259	0.352583	0.358308	0.364355	0.370993	0.378741	0.386742	0.396813	0.391596	0.374293	0.363775	0.353551	0.344327	0.336157	0.329321	0.323409	0.318126	0.313041	0.308091	0.303246	0.298429	0.293622	0.289103	0.285046	0.281267	0.276853	0.274053	0.271222	0.268739	0.266606	0.264458	0.262466
wide-field	0.29698	0.295805	0.295335	0.294565	0.294499	0.294759	0.295713	0.296771	0.297695	0.300783	0.30277	0.304429	0.306283	0.308357	0.310707	0.312664	0.314427	0.316124	0.317954	0.319357	0.3209	0.322905	0.326094	0.330325	0.337618	0.337376	0.315261	0.307973	0.301053	0.294358	0.288128	0.281979	0.276384	0.271237	0.26668	0.262568	0.258907	0.255288	0.251656	0.248893	0.246444	0.244448	0.24182	0.240655	0.239559	0.23848	0.237638	0.237043	0.236583
[truncated: 2 more columns]
