# Supplementary material for: High-contrast, synchronous volumetric imaging with selective volume illumination microscopy
Source: Commun Biol. 2020 Feb 14;3:74. doi: 10.1038/s42003-020-0787-6 (PMC7021898; doi:10.1038/s42003-020-0787-6)
Supplement: Supplementary file 10 — Supplementary Data 2 [file 42003_2020_787_MOESM10_ESM.xlsx]

## Sheet: ReadMe
Data for Fig. 4d,e,f
Each row is the signal trace for a single active neuron, where the columns going from left to right corresponds to the time sequence of 1 second per step.

## Sheet: Wide-field LFM
0.088215	0.032813	0.0031384	0.025263	0.020059	0.0041649	-0.0335	0.016428	0.068211	0.10658	0.17225	0.24469	0.30394	0.29152	0.31817	0.35161	0.43636	0.47992	0.47601	0.42708	0.40345	0.42505	0.44677	0.40638	0.40033	0.391	0.41901	0.44182	0.41232	0.36613	0.40221	0.50131	0.64595	0.71728	0.77517	0.82214	0.93946	0.97678	1	0.93272
0.070716	0.032261	-0.013264	-0.00037441	0.0020002	0.00028316	0.0060734	0.031585	0.071654	0.041759	0.040298	0.062034	0.068451	0.068208	0.1097	0.2493	0.40501	0.52646	0.51105	0.48569	0.40064	0.38074	0.40054	0.39556	0.39388	0.37321	0.42288	0.42095	0.38441	0.29346	0.32449	0.34222	0.45915	0.56087	0.74469	0.91889	1	0.93642	0.78718	0.63497
0.84517	0.91535	0.95448	0.95737	1	0.99071	0.95582	0.84527	0.75121	0.60603	0.50103	0.40303	0.3957	0.41858	0.42824	0.42359	0.40847	0.45277	0.49072	0.48824	0.43373	0.37402	0.33364	0.26486	0.20777	0.12755	0.1244	0.10394	0.094392	0.047612	0.032271	0.0037744	0.0035756	-0.015099	-0.00072538	-0.00073201	0.0073066	-0.0064047	-0.012435	-0.017989
1	0.49636	0.28445	0.31709	0.21989	0.038146	-0.092362	-0.008236	0.05742	0.086084	0.11454	0.13745	0.16933	0.059469	0.15996	0.37636	0.59774	0.77657	0.5595	0.63546	0.43255	0.63597	0.49992	0.49781	0.33543	0.27568	0.46593	0.49257	0.74568	0.66718	0.8119	0.51662	0.38933	0.23465	0.26985	0.372	0.47094	0.55699	0.57385	0.61813
0.94007	0.99455	1	0.96378	0.85434	0.72114	0.5987	0.5616	0.54309	0.54486	0.52731	0.62127	0.63693	0.59103	0.54251	0.4039	0.34458	0.24112	0.25292	0.31201	0.41576	0.50859	0.52597	0.31318	0.18757	0.22889	0.46719	0.64356	0.66357	0.58597	0.60144	0.51521	0.39668	0.1728	0.048538	-0.060853	-0.20597	-0.49897	-0.62656	-0.58432
0.99783	1	0.9614	0.97727	0.77293	0.62395	0.53012	0.57506	0.68583	0.72135	0.66928	0.61887	0.5647	0.67933	0.66316	0.62661	0.56633	0.6217	0.63531	0.63483	0.63163	0.70691	0.68509	0.6262	0.63321	0.74306	0.92665	0.96128	0.91853	0.81452	0.8413	0.66739	0.47594	0.21381	0.10004	0.029469	-0.14425	-0.36609	-0.6095	-0.73009
0.18682	0.14963	0.07263	0.11507	0.079826	0.061005	-0.03071	-0.049137	-0.015547	-0.0052702	0.0703	0.1403	0.20978	0.2537	0.36284	0.45981	0.51969	0.49673	0.46538	0.43795	0.44418	0.48087	0.57268	0.58004	0.58859	0.5281	0.54789	0.56091	0.55565	0.52435	0.61515	0.64435	0.72392	0.71617	0.84279	0.96674	1	0.90046	0.83889	0.90077
0.73952	0.86756	0.99382	1	0.99716	0.75245	0.67976	0.6622	0.67815	0.57852	0.43234	0.38681	0.37017	0.36096	0.42529	0.2878	0.38813	0.36181	0.34234	0.35862	0.3858	0.39469	0.38031	0.21668	0.25866	0.17954	0.32999	0.46498	0.62658	0.62331	0.64733	0.40437	0.30955	0.09476	0.054014	-0.030549	-0.043644	-0.23667	-0.31576	-0.33377
0.090587	0.078907	0.13738	0.12204	0.14582	-0.024669	-0.022685	-0.023366	0.052644	0.007143	0.077267	0.13528	0.23363	0.19701	0.26246	0.19909	0.27305	0.27421	0.27918	0.28126	0.2623	0.23981	0.24165	0.13429	0.17972	0.11936	0.17916	0.20293	0.2876	0.25318	0.37157	0.3662	0.54428	0.53152	0.55925	0.57146	0.81137	0.88484	1	0.96998
0.33113	0.31592	0.22815	0.16928	0.0377	-0.10024	-0.24845	-0.16645	-0.051051	0.037092	0.21309	0.245	0.22327	0.13311	0.25624	0.45144	0.54801	0.554	0.48458	0.43065	0.46031	0.49602	0.56169	0.48321	0.50216	0.42913	0.48804	0.52984	0.52949	0.37055	0.37508	0.37662	0.56033	0.49787	0.59942	0.66869	0.9536	1	0.98804	0.75979
0.016525	0.0068057	0.0062293	0.0086503	0.012007	0.010832	0.0065752	0.0061983	0.0040389	0.0075728	0.0079187	0.0090316	0.0059544	0.0034181	0.00029658	0.002651	0.0064244	0.0076438	0.0047306	0.0011169	0.0035423	0.0048282	0.0081448	0.0055775	0.0076083	0.0061717	0.0075861	0.0090981	0.0072225	0.0059987	0.0056972	0.0068146	0.006553	0.006216	0.0059766	0.0069166	0.0075684	0.007861	0.33966	1
0.19754	0.2395	0.38514	0.46212	0.32272	0.097143	-0.21615	-0.1374	-0.12324	0.054741	0.056483	0.050036	0.095869	0.15623	0.2564	0.30226	0.6852	0.82629	0.79436	0.49643	0.49794	0.50694	0.53156	0.36133	0.5105	0.4572	0.74304	0.72555	0.7014	0.52272	0.54422	0.59325	0.51117	0.46545	0.48957	0.68164	0.68806	0.63009	0.6801	1
0.73651	0.48081	0.27697	0.26023	0.12352	0.015523	-0.11131	-0.012009	0.11161	0.17081	0.1519	0.13536	0.18253	0.14334	0.1998	0.19679	0.43583	0.59789	0.68729	0.47805	0.29729	0.077994	0.16291	0.16607	0.41964	0.39109	0.38954	0.36913	0.5048	0.42472	0.38372	0.3049	0.62149	0.61788	0.56884	0.47262	0.62005	0.7705	0.88343	1
0.79523	0.97505	1	0.94393	0.81854	0.64263	0.5287	0.53311	0.5381	0.48997	0.33643	0.27216	0.26834	0.40418	0.59349	0.61045	0.63126	0.5576	0.50294	0.43103	0.45083	0.43008	0.40246	0.25417	0.18171	0.16464	0.37632	0.49803	0.55511	0.49848	0.51168	0.37307	0.17605	0.081846	-0.10677	-0.071882	-0.31084	-0.37337	-0.46867	-0.18114
0.23089	0.21598	0.17704	0.1221	0.15773	0.020727	-0.052971	-0.10321	0.015181	0.093479	0.17764	0.24596	0.19923	0.11983	0.052588	0.065319	0.099712	0.16892	0.21453	0.25997	0.21811	0.21467	0.20646	0.15866	0.10375	0.046911	0.098027	0.11683	0.16517	0.14344	0.25115	0.29608	0.37148	0.42739	0.45802	0.64022	0.71485	0.85599	0.90231	1
0.61326	0.68123	0.77714	1	0.97726	0.874	0.61759	0.53193	0.46989	0.39062	0.21254	0.050175	-0.010929	0.046759	0.17491	0.245	0.18871	0.13604	0.027731	0.097774	0.22847	0.38451	0.41612	0.24276	0.15549	0.16082	0.31174	0.47054	0.53377	0.54631	0.4675	0.36619	0.39014	0.52578	0.66017	0.66957	0.40984	0.17555	-0.032602	-0.017561
0.097203	0.16337	0.16303	0.12435	0.082417	0.071883	0.095086	0.11574	0.13786	0.12247	0.22766	0.31805	0.35564	0.28824	0.21063	0.17158	0.1687	0.15263	0.086319	0.020188	0.017985	0.067459	0.090381	0.052239	0.036609	-0.0095377	-0.01133	-0.035496	-0.010124	0.029325	0.15623	0.29011	0.39359	0.42017	0.42217	0.43483	0.50666	0.6532	0.83272	1
0.00010041	-0.010648	0.0052055	0.078224	0.064251	-0.00049983	-0.045059	0.0027674	0.073211	0.11836	0.13027	0.14097	0.097802	0.080857	0.069471	0.10645	0.14395	0.2457	0.32673	0.36498	0.28946	0.28268	0.28669	0.35626	0.35981	0.34481	0.37228	0.3262	0.30525	0.24039	0.34873	0.34145	0.45225	0.50012	0.66666	0.74019	0.79588	0.81657	0.88626	1
0.12975	0.14877	-0.017218	-0.038278	0.066721	0.18276	0.11971	0.073839	0.013917	-0.018751	0.085738	0.26601	0.34197	0.18759	0.16897	0.26157	0.4367	0.50192	0.40827	0.4019	0.50401	0.6892	0.77816	0.54023	0.53957	0.49375	0.75269	0.79971	0.83041	0.68406	0.75626	0.80583	0.98788	0.93746	0.99502	1	0.97233	0.80803	0.7243	0.72091
0.23385	0.23598	0.18837	0.11062	-0.030026	-0.17167	-0.16216	-0.058734	0.076434	0.017564	0.042473	0.073306	0.16054	0.14959	0.15139	0.14277	0.165	0.2308	0.20543	0.20638	0.13482	0.1799	0.28305	0.32164	0.41506	0.3782	0.42108	0.42037	0.42909	0.34398	0.39486	0.38593	0.51985	0.52633	0.62789	0.72245	0.9281	0.95934	1	0.94867
0.081809	0.052448	0.025206	0.029882	0.025945	0.025918	0.027574	0.1009	0.26834	0.55032	0.84863	1	0.90395	0.66773	0.44257	0.29112	0.21143	0.1481	0.11098	0.059773	0.043491	0.022053	0.021986	0.014552	0.015894	0.014805	0.029636	0.047132	0.043376	0.013821	0.035595	0.078389	0.13237	0.1437	0.13454	0.12961	0.123	0.12328	0.13134	0.14695
1	0.70794	0.54322	0.53205	0.37158	0.17389	0.073939	0.12547	0.21916	0.21104	0.085008	0.042811	0.052996	0.15085	0.18239	0.20777	0.15175	0.27731	0.33555	0.48257	0.44197	0.35836	0.31612	0.29216	0.44404	0.54466	0.53288	0.45242	0.30713	0.1768	0.24942	0.20788	0.25393	0.15887	0.11574	0.085368	0.08789	0.19757	0.30385	0.28447
-0.12905	-0.10183	-0.061987	0.0053068	0.14081	0.1461	0.097549	0.0025469	0.039734	0.056439	0.21853	0.35255	0.43005	0.34404	0.27986	0.26633	0.35126	0.37353	0.37706	0.32056	0.34358	0.38466	0.41363	0.35308	0.29346	0.31585	0.41676	0.50368	0.54066	0.5063	0.52227	0.50494	0.54874	0.59103	0.66825	0.74349	0.89219	0.9529	1	0.97973
0.078232	0.098455	0.1049	0.089406	0.048444	-0.031334	-0.057286	-0.025696	0.083736	0.15082	0.14605	0.20538	0.22805	0.3262	0.35669	0.44041	0.4862	0.66764	0.74205	0.81567	0.58345	0.41346	0.37883	0.47061	0.63847	0.52832	0.47275	0.35474	0.2855	0.13253	0.25196	0.29611	0.56967	0.67548	0.90875	0.99905	1	0.8067	0.6404	0.54608
0.079976	0.035423	-0.0046311	0.039871	0.033578	0.019788	-0.018259	0.0093443	0.036562	0.040936	0.15628	0.28228	0.35367	0.31528	0.27656	0.25802	0.31466	0.38496	0.44917	0.4348	0.38726	0.38687	0.44683	0.44259	0.45774	0.43031	0.47346	0.43448	0.36272	0.25772	0.34367	0.43752	0.61805	0.69669	0.81268	0.87282	0.95279	0.97068	1	0.94192
0.97371	1	0.96352	0.79115	0.65345	0.56494	0.50822	0.54945	0.5531	0.59972	0.47699	0.44313	0.33035	0.34968	0.38206	0.41384	0.47272	0.50221	0.52143	0.51194	0.41341	0.40335	0.42708	0.43492	0.47638	0.45807	0.5871	0.57793	0.58411	0.44935	0.45237	0.28711	0.1531	0.0041168	0.039495	0.038784	-0.15086	-0.47267	-0.67059	-0.59349
0.74754	0.64643	0.59492	0.5106	0.52809	0.46166	0.49275	0.68269	0.90076	1	0.76685	0.7025	0.61189	0.63722	0.43814	0.26394	0.23188	0.28966	0.38386	0.43995	0.42734	0.44212	0.5478	0.5294	0.55565	0.48309	0.64329	0.63153	0.66264	0.64637	0.68991	0.45698	0.3021	0.085107	0.14868	0.052564	-0.1328	-0.25063	-0.26795	-0.035247
-0.063549	-0.072343	-0.049904	-0.010604	0.019788	0.0072384	0.0058334	0.044143	0.10486	0.14321	0.23693	0.33023	0.39602	0.34657	0.25963	0.21351	0.22585	0.2837	0.28659	0.29139	0.25368	0.27002	0.29134	0.26714	0.28197	0.26966	0.31494	0.26795	0.19927	0.16492	0.2223	0.29417	0.39009	0.41648	0.48068	0.49318	0.63198	0.76498	0.92723	1
0.049634	0.031117	0.01968	0.049891	0.0685	0.023423	-0.026812	-0.027221	-0.064659	-0.12278	0.11028	0.30439	0.38199	0.17642	0.13528	0.22814	0.34334	0.4032	0.37187	0.43652	0.4731	0.48226	0.45973	0.43912	0.56599	0.58727	0.70089	0.6793	0.55694	0.41892	0.44664	0.55146	0.64999	0.64169	0.69566	0.7578	0.96734	1	0.93802	0.67706
0.26469	0.54412	0.75184	0.88955	0.89035	0.73391	0.60505	0.46673	0.36234	0.34198	0.58948	0.80538	0.71752	0.38255	0.13157	0.057323	0.05163	0.050824	0.058657	0.22686	0.40003	0.53909	0.49171	0.28249	0.22735	0.35931	0.74572	1	0.88713	0.70571	0.67144	0.76749	0.92139	0.85645	0.76864	0.5783	0.34087	0.060197	-0.17876	-0.32171
0.00013833	-0.0027056	0.027125	-0.013771	-0.0031984	-0.063068	-0.00049309	0.042895	0.13331	0.17111	0.29321	0.39474	0.44569	0.38341	0.34028	0.3319	0.3949	0.44951	0.47092	0.46623	0.38819	0.34362	0.30415	0.30627	0.2538	0.22274	0.20352	0.1821	0.13774	0.077877	0.15852	0.2065	0.35812	0.442	0.55803	0.60466	0.69842	0.79734	0.91401	1
0.51011	0.44013	0.39452	0.46022	0.3477	0.20824	0.040474	0.018107	-0.0064556	-0.036067	0.27859	0.66987	0.89888	0.7886	0.70605	0.76399	0.79703	0.75068	0.64646	0.64103	0.63548	0.61377	0.51496	0.40334	0.36329	0.3114	0.36772	0.2756	0.18258	-0.071754	0.10395	0.31794	0.60471	0.66449	0.70271	0.78387	1	0.97934	0.91032	0.61953
0.087603	0.033407	0.0013295	0.0091608	-0.0021194	0.0068874	0.022878	0.03778	0.0072332	-0.019364	0.079686	0.25405	0.36057	0.32455	0.31122	0.35974	0.51143	0.61467	0.60258	0.54593	0.45692	0.48819	0.53629	0.52807	0.46251	0.40461	0.45703	0.49544	0.43352	0.40401	0.49301	0.59422	0.66212	0.65559	0.76036	0.8511	0.85731	0.83752	0.84668	1
0.55346	0.49324	0.5356	0.72084	0.7709	0.73726	0.55151	0.48472	0.4796	0.41646	0.445	0.37446	0.34799	0.23616	0.2277	0.20942	0.22122	0.24077	0.28497	0.37163	0.43642	0.63212	0.67277	0.5356	0.33081	0.32302	0.61543	0.89815	1	0.80331	0.598	0.33415	0.19425	-0.031857	-0.065659	-0.067563	-0.0071478	-0.0477	-0.1209	-0.18911
-0.043506	0.07736	0.091902	0.017873	-0.020847	-0.093036	-0.1034	-0.03192	0.073594	0.1184	0.17396	0.16496	0.17517	0.11079	0.16634	0.21794	0.38986	0.45791	0.5252	0.50545	0.54552	0.5904	0.70593	0.71662	0.69001	0.58542	0.55998	0.51625	0.44937	0.35742	0.47237	0.42506	0.56397	0.45444	0.67405	0.8228	1	0.87654	0.72684	0.65789
0.057103	0.0021301	0.01256	0.010618	0.023316	-0.086528	-0.046515	0.0186	0.18584	0.18216	0.21736	0.24806	0.33094	0.29024	0.27978	0.25993	0.2741	0.27305	0.25421	0.28068	0.2515	0.23431	0.24404	0.27126	0.28535	0.30124	0.24342	0.19361	0.16002	0.21143	0.32466	0.38356	0.46791	0.4598	0.54434	0.63765	0.88044	0.94233	1	0.99909
0.94235	0.95407	1	0.98847	0.90068	0.7947	0.71058	0.79479	0.77202	0.78176	0.77011	0.78763	0.78611	0.8023	0.81403	0.79375	0.83784	0.88247	0.79319	0.62009	0.49879	0.50075	0.57916	0.52263	0.63404	0.62617	0.79168	0.85453	0.87904	0.7863	0.68892	0.5024	0.37184	0.14229	0.041444	0.012197	-0.051801	-0.15533	-0.25227	-0.16981
1	0.85972	0.8028	0.82731	0.78129	0.66332	0.49652	0.54371	0.6162	0.60171	0.4545	0.40305	0.33635	0.25657	0.17944	0.18251	0.31807	0.32053	0.35219	0.32656	0.40742	0.43786	0.44754	0.30749	0.31241	0.38067	0.53862	0.58845	0.53655	0.43994	0.49112	0.34248	0.25218	0.018827	0.025179	0.084758	-0.046076	-0.24805	-0.51429	-0.56997
0.13648	0.078045	0.014429	-0.034351	-0.038479	-0.032963	0.0068233	0.058456	0.11816	0.095859	0.043438	0.031696	0.055207	0.10732	0.16822	0.23733	0.30519	0.33439	0.35397	0.32775	0.27847	0.2872	0.35813	0.38021	0.34116	0.29605	0.30714	0.30989	0.28179	0.21824	0.23675	0.26059	0.3976	0.5703	0.7968	0.97196	1	0.87163	0.68498	0.51395
0.77752	0.81393	0.88801	1	0.9323	0.82239	0.67122	0.64772	0.71531	0.82854	0.80574	0.57416	0.32486	0.29035	0.43456	0.58568	0.76673	0.84274	0.69716	0.54011	0.49583	0.58734	0.58229	0.48145	0.49046	0.60335	0.70722	0.84891	0.84598	0.83786	0.75408	0.54083	0.34796	0.11668	0.082693	0.019099	-0.051163	-0.26117	-0.26782	-0.098755
0.20205	0.11379	0.036538	0.056165	0.018809	-0.012829	-0.11969	-0.031257	0.06536	0.12255	0.19796	0.29905	0.39978	0.29704	0.2526	0.20703	0.34783	0.40459	0.46092	0.46635	0.44749	0.51405	0.54819	0.50557	0.43197	0.39639	0.45645	0.46118	0.37725	0.28397	0.385	0.49495	0.69631	0.73405	0.84329	0.89853	0.99	1	0.99118	0.96469
0.075137	0.063789	-0.032155	-0.063281	-0.083064	-0.091232	-0.11686	-0.049308	0.16636	0.2872	0.38344	0.41501	0.49421	0.62034	0.71674	0.78595	0.89332	1	0.94135	0.77741	0.59615	0.6327	0.69441	0.72911	0.75596	0.65823	0.61514	0.55085	0.52025	0.41416	0.38186	0.32686	0.44096	0.51344	0.69368	0.79681	0.80071	0.67486	0.62936	0.74173
0.15272	0.14416	0.083655	0.088309	0.059667	0.051824	-0.015197	0.014732	0.018077	0.021557	0.15386	0.22748	0.36765	0.29171	0.36173	0.32661	0.37437	0.38386	0.31735	0.32091	0.28627	0.32864	0.37118	0.40238	0.43563	0.3956	0.42045	0.46536	0.4766	0.38614	0.42291	0.48279	0.59228	0.63594	0.67698	0.7378	0.87225	0.92503	1	0.94575
0.51721	0.48679	0.47067	0.53179	0.58269	0.61689	0.58641	0.53117	0.41818	0.36157	0.23457	0.21803	0.13481	0.1687	0.26196	0.41423	0.77771	1	0.88876	0.65086	0.49254	0.60035	0.60906	0.48335	0.48293	0.4976	0.62007	0.7272	0.80381	0.75824	0.64419	0.33673	0.20191	0.0045723	0.066863	0.080191	-0.086675	-0.37635	-0.53229	-0.32417
0.026427	-0.025726	-0.085908	-0.01872	-0.0061664	0.014381	-0.017322	0.042377	0.14265	0.18622	0.3923	0.53694	0.66055	0.58733	0.56353	0.58874	0.6235	0.62159	0.50915	0.40328	0.40337	0.44343	0.50906	0.42455	0.3997	0.37754	0.41899	0.4122	0.39483	0.31897	0.39566	0.5481	0.73084	0.78073	0.70996	0.66531	0.78891	0.84872	0.97444	1
0.94581	0.98997	1	0.95243	0.78531	0.58729	0.49634	0.58245	0.66767	0.67856	0.65737	0.61129	0.54013	0.45611	0.43512	0.37716	0.41223	0.38543	0.3214	0.27182	0.28028	0.39165	0.37161	0.33352	0.32036	0.35312	0.49722	0.59446	0.68744	0.55721	0.52159	0.26123	0.19921	0.059769	0.081591	0.05102	-0.14336	-0.3364	-0.53706	-0.57116
0.71495	0.68597	0.65123	0.63252	0.61696	0.51607	0.34678	0.17465	0.10091	0.026505	-0.047319	-0.099044	-0.10236	-0.050176	0.044935	0.18097	0.32173	0.35893	0.3725	0.46818	0.61102	0.80132	0.8829	0.90789	0.84032	0.83283	0.82222	0.84132	0.80602	0.79558	0.84894	0.892	0.97552	1	0.99156	0.93303	0.84743	0.78521	0.75927	0.76605
0.21398	0.11175	0.040445	-0.038954	-0.11768	-0.19545	-0.1994	-0.089233	0.075703	0.14566	0.15354	0.14709	0.22151	0.2938	0.37204	0.42284	0.46606	0.51725	0.53502	0.57134	0.52107	0.55599	0.66905	0.73124	0.7568	0.6645	0.6846	0.64282	0.59793	0.54153	0.65376	0.67871	0.67465	0.65277	0.75879	0.9257	1	0.9925	0.93401	0.8704
-0.03211	-0.025338	-0.014602	-0.0041102	0.0032273	0.0045419	0.012613	0.042284	0.07731	0.13344	0.17434	0.18939	0.15135	0.11285	0.12138	0.18092	0.33251	0.58904	0.77294	0.87742	0.87257	0.895	0.91594	0.89782	0.91926	0.92111	0.93751	0.90044	0.89478	0.87207	0.90108	0.88147	0.89089	0.89812	0.94502	0.98351	1	0.97724	0.94909	0.9209
0.1047	0.0088844	-0.082129	-0.012361	0.015387	0.04636	0.030487	0.10064	0.12581	0.034081	0.17875	0.33117	0.49786	0.29617	0.29115	0.25559	0.50411	0.51915	0.5448	0.39499	0.38936	0.50775	0.57499	0.50396	0.4393	0.35311	0.45853	0.44657	0.47134	0.36816	0.53968	0.61899	0.83682	0.84326	0.93376	0.88941	0.93058	0.91871	0.99052	1
0.057833	0.056243	0.062248	0.085589	0.069344	0.035462	-0.0068951	-0.019094	-0.010466	-0.011289	0.0081731	0.021696	0.040356	0.064834	0.10336	0.12957	0.13102	0.10555	0.071873	0.051656	0.045037	0.06365	0.079302	0.073959	0.07336	0.068872	0.088723	0.11083	0.11601	0.10397	0.099811	0.08341	0.094609	0.086908	0.099367	0.10302	0.25213	0.54903	0.84506	1
0.080343	0.062781	0.033842	0.067294	0.046599	0.0034382	-0.091684	-0.088613	-0.040638	0.010148	0.20306	0.37229	0.48608	0.46854	0.44768	0.41525	0.42219	0.40808	0.41101	0.30336	0.31173	0.38753	0.49063	0.46131	0.51149	0.51688	0.52289	0.42929	0.35683	0.22568	0.27014	0.37434	0.60242	0.68198	0.751	0.82806	1	0.96495	0.89316	0.67256
0.064126	0.063119	0.047253	0.03488	0.027183	0.019601	-0.018916	0.03112	0.037732	0.042061	0.081925	0.21525	0.31786	0.32302	0.30554	0.32202	0.37912	0.42263	0.35034	0.28163	0.17178	0.16718	0.2211	0.25107	0.29639	0.27522	0.32649	0.36037	0.35923	0.26222	0.24467	0.28165	0.43076	0.54461	0.67691	0.76684	0.91657	0.95185	1	0.97648
0.33461	0.45968	0.3582	0.41464	0.35711	0.52052	0.17915	-0.0084064	-0.11197	0.1298	0.32748	0.24315	0.19461	0.091659	0.46006	0.6678	0.96568	1	0.92716	0.68042	0.29222	0.050064	0.14432	0.30961	0.5442	0.50624	0.63405	0.69252	0.68132	0.4387	0.67092	0.76593	0.87696	0.69172	0.46186	0.6773	0.47202	0.63254	0.475	0.65849
0.25288	0.32954	0.18987	0.097433	-0.15003	-0.18586	-0.26434	-0.02115	-0.032121	-0.013064	0.15753	0.32712	0.46298	0.37442	0.53867	0.65337	0.75226	0.73188	0.68878	0.44189	0.52065	0.4234	0.55046	0.29698	0.33403	0.50996	0.68629	0.79055	0.77512	0.71229	0.74581	0.74702	1	0.93905	0.76462	0.55873	0.51698	0.87094	0.98319	0.92815
0.040481	0.47811	0.59142	0.31866	0.35777	0.25963	0.39066	0.37809	0.34945	0.21076	0.091498	0.11025	0.40091	0.34985	0.6611	0.54779	0.90352	0.57638	0.54514	0.11616	0.18078	0.056682	0.084696	0.37285	0.46397	0.47363	0.36721	0.61652	1	0.75888	0.65309	0.48764	0.44365	0.46795	0.34784	0.71614	0.68705	0.79956	0.75655	0.8683
0.70512	0.29501	0.14981	0.19086	0.25788	0.13921	-0.0096089	0.2938	0.45456	0.55281	0.23854	0.19805	0.35393	0.65864	0.63116	0.40437	0.33692	0.59791	0.75853	0.51585	0.35355	0.24535	0.49931	0.4148	0.61501	0.81233	0.87681	0.66695	0.57645	0.55686	0.63904	0.59765	0.64399	0.77938	0.74268	1	0.95861	0.82951	0.49901	0.28851
0.57589	0.81702	0.83998	0.84819	0.7122	0.49531	0.28449	0.33931	0.45309	0.50261	0.41302	0.25659	0.10253	0.18294	0.55062	0.73011	0.70002	0.54837	0.39022	0.38464	0.13836	0.20273	0.014978	0.089919	0.18643	0.42713	0.6335	0.46334	0.34532	0.3207	0.60174	0.53474	0.39221	0.24694	0.70678	0.97345	1	0.73714	0.63516	0.61193
1	0.84793	0.49292	0.53239	0.62447	0.54517	0.18674	0.13346	0.26582	0.29903	0.064687	0.28389	0.38281	0.66665	0.70173	0.75625	0.83745	0.55183	0.36847	0.17822	0.2283	0.047771	0.10078	0.41411	0.70341	0.70812	0.4649	0.46424	0.4875	0.44044	0.49021	0.35643	0.44061	0.47742	0.6096	0.52968	0.47929	0.3852	0.32979	0.066019
1	0.52006	0.25202	0.23508	0.15582	0.16451	0.0011704	0.030566	0.11161	0.24411	0.33978	0.47358	0.45611	0.50013	0.40856	0.57543	0.67385	0.54395	0.4508	0.31197	0.57002	0.43989	0.45244	0.046543	0.36898	0.42521	0.76773	0.67621	0.62978	0.6221	0.77077	0.94695	0.85408	0.63518	0.52209	0.60815	0.69547	0.44051	0.38056	0.56283
0.43356	0.35626	0.2495	0.30011	0.30438	0.18212	-0.03482	0.22243	0.36316	0.32973	0.040249	-0.036124	0.02068	0.09795	0.33658	0.51289	0.67529	0.60397	0.46134	0.27722	0.22461	0.31867	0.34452	0.38135	0.40244	0.48843	0.76137	0.83546	0.98983	0.82584	0.74862	0.62504	0.55864	0.53154	0.58546	0.74767	0.66831	0.66776	0.66496	1
0.76846	0.64453	0.54387	0.55941	0.5206	0.36821	-0.03022	0.040104	0.11667	0.22896	0.24379	0.14764	0.29426	0.13089	0.2178	0.28119	0.52269	0.74777	0.53543	0.45916	0.2247	0.1508	0.080065	0.022282	0.37745	0.5024	0.56252	0.46235	0.44885	0.40647	0.65919	0.58752	0.81573	0.48804	0.40094	0.26524	0.68565	0.96477	1	0.44626
0.42539	0.31097	0.19454	0.094139	-0.042392	-0.17471	-0.18836	-0.072811	0.079509	0.045385	0.066952	0.10461	0.2225	0.1738	0.20162	0.40809	0.76433	1	0.89006	0.77645	0.52934	0.48134	0.40805	0.49585	0.53213	0.59536	0.6962	0.74295	0.71004	0.55681	0.67168	0.71324	0.77813	0.69257	0.65279	0.72738	0.83042	0.87276	0.89445	0.88799
1	0.90895	0.7144	0.46492	0.2352	0.012601	-0.056744	0.041186	0.087053	0.07595	-0.032328	0.030468	0.013405	0.074527	0.27347	0.55746	0.85029	0.98143	0.91061	0.89234	0.86232	0.86972	0.75143	0.75044	0.81153	0.9147	0.8517	0.77768	0.72436	0.58787	0.69781	0.61066	0.65715	0.5636	0.54654	0.65497	0.72647	0.76177	0.79073	0.92484
1	0.76599	0.62068	0.66997	0.44278	0.20427	-0.0096987	-0.011181	0.13134	0.20502	0.35767	0.57163	0.61226	0.48553	0.3028	0.29515	0.43682	0.46445	0.41784	0.30371	0.19284	0.10875	0.069798	0.12422	0.26059	0.22801	0.13034	0.0013085	0.046597	0.049859	0.1634	0.17396	0.25607	0.18793	0.19262	0.15395	0.18825	0.15813	0.18799	0.21993
1	0.85469	0.74874	0.69416	0.49903	0.24271	-0.0082415	0.077593	0.066657	0.1757	0.2749	0.48376	0.42567	0.29202	0.53364	0.49046	0.74121	0.5487	0.59724	0.24379	-0.15144	-0.1716	0.036739	0.33948	0.48804	0.39333	0.37698	0.40757	0.61364	0.72609	0.94011	0.81982	0.85959	0.66657	0.8502	0.84479	0.89028	0.63479	0.684	0.91582
0.27603	0.14067	0.032707	0.089385	0.016718	-0.05429	-0.1396	-0.1009	0.10312	0.28437	0.67255	0.69724	0.66619	0.45578	0.47702	0.52888	0.65948	0.80909	0.74667	0.66671	0.59831	0.67286	0.69631	0.67918	0.73199	0.73264	0.80693	0.82611	0.74563	0.57797	0.69385	0.87868	1	0.83408	0.72915	0.80872	0.99112	0.86102	0.83887	0.9374
0.41963	0.68548	0.7765	0.68792	0.67569	0.60435	0.63204	0.5599	0.54777	0.53624	0.41682	0.36426	0.2163	0.2862	0.37326	0.43608	0.54202	0.59408	0.63258	0.59749	0.50932	0.4973	0.53095	0.45836	0.52683	0.5364	0.78258	0.84288	1	0.97671	0.92475	0.52526	0.25393	0.037547	-0.035026	-0.032971	-0.34348	-0.59676	-0.87315	-0.7487
1	0.94769	0.92368	0.93673	0.77792	0.64884	0.49154	0.61014	0.62888	0.60403	0.26416	0.093977	-0.041771	0.093467	0.28749	0.37659	0.49973	0.46749	0.44134	0.35311	0.2808	0.38123	0.46869	0.43482	0.43128	0.47902	0.70135	0.76567	0.81661	0.71594	0.7642	0.53682	0.39812	0.20754	0.25225	0.33556	0.25099	0.10423	-0.10706	-0.1818
0.99493	0.97739	0.95177	0.89734	0.84878	0.68887	0.58596	0.54543	0.613	0.61908	0.51197	0.34645	0.17376	0.17798	0.3338	0.45844	0.58166	0.56916	0.53292	0.48902	0.54139	0.66736	0.7131	0.63757	0.62367	0.67373	0.84437	0.94319	1	0.89207	0.8622	0.64955	0.4186	0.16107	0.03123	0.083257	0.0038337	-0.12338	-0.31845	-0.42892
0.30839	0.19708	0.12403	0.1299	0.048591	-0.0033684	-0.10232	-0.014631	0.06001	0.1228	0.010499	-0.041903	-0.029434	0.093134	0.22568	0.27664	0.35495	0.4136	0.46748	0.45036	0.37714	0.35663	0.36381	0.34931	0.36741	0.35605	0.3925	0.35697	0.35224	0.31793	0.40894	0.39556	0.44408	0.50741	0.70393	0.90273	1	0.96223	0.8649	0.76691
1	0.88088	0.83301	0.76197	0.63378	0.39614	0.24441	0.30181	0.33995	0.37899	0.30929	0.33796	0.22595	0.24739	0.21441	0.30878	0.36032	0.39051	0.31662	0.28394	0.29908	0.3498	0.37549	0.30262	0.32656	0.30947	0.41054	0.60963	0.66491	0.61743	0.49125	0.30744	0.22009	0.038282	0.013159	-0.0042814	-0.041674	-0.16364	-0.29492	-0.38508
0.85588	0.82833	0.85658	0.92614	0.80828	0.58945	0.46363	0.5476	0.63721	0.61345	0.64722	0.7274	0.70106	0.60248	0.56875	0.68197	0.88026	1	0.88588	0.70392	0.65476	0.63373	0.65388	0.43849	0.4735	0.4859	0.68132	0.77868	0.74465	0.66764	0.71062	0.66017	0.54879	0.23924	0.09119	-0.0017384	-0.046434	-0.19998	-0.31349	-0.34035
0.20566	0.055589	-0.012916	-0.0032242	0.01675	-0.0087734	-0.067215	-0.085912	-0.031239	0.029548	0.20719	0.32697	0.38245	0.33994	0.30528	0.32544	0.41381	0.53107	0.50794	0.47032	0.35587	0.43254	0.4583	0.53005	0.57589	0.52487	0.44834	0.39473	0.32044	0.21905	0.19843	0.29323	0.46407	0.55992	0.65522	0.7625	0.97559	0.98766	1	0.90427
0.16599	0.083514	0.030034	0.058207	0.057686	0.044176	-0.0035549	-0.038552	0.0016253	0.024531	0.2154	0.37042	0.5589	0.5208	0.47548	0.39904	0.41543	0.44647	0.49137	0.52046	0.52054	0.52898	0.54666	0.47013	0.39035	0.39295	0.46424	0.53686	0.52202	0.47879	0.54947	0.62179	0.72498	0.72875	0.6899	0.7502	0.90985	0.96919	1	0.94557
0.10212	0.052589	0.0030578	0.013318	-0.014861	-0.10985	-0.15368	-0.090507	0.098015	0.12456	0.33488	0.42618	0.57084	0.51919	0.48659	0.52056	0.62917	0.7547	0.62742	0.48631	0.46048	0.42512	0.43529	0.26462	0.34659	0.30114	0.34523	0.31834	0.27822	0.17405	0.29515	0.39573	0.56178	0.5015	0.5553	0.60484	0.84935	0.88279	0.99485	1
0.030533	0.08565	0.081608	0.075063	0.097782	0.033089	-0.067116	-0.054964	0.0036341	-0.0071403	0.17183	0.37227	0.47535	0.36212	0.30677	0.36164	0.4219	0.43346	0.37249	0.37087	0.35173	0.40421	0.45969	0.46357	0.59661	0.58024	0.67406	0.63817	0.69723	0.56613	0.64338	0.63328	0.78394	0.75771	0.80117	0.87827	1	0.95234	0.87942	0.77696
0.94472	0.97496	1	0.99388	0.91844	0.78816	0.77485	0.81785	0.92146	0.78133	0.68558	0.54698	0.41919	0.39798	0.37924	0.55574	0.70999	0.78741	0.61487	0.39161	0.33454	0.42609	0.53812	0.51082	0.54016	0.48429	0.65362	0.7458	0.81884	0.66758	0.64758	0.42678	0.2942	0.012956	0.068519	0.083007	0.0042037	-0.29914	-0.52053	-0.51729
0.50737	0.51645	0.52809	0.55227	0.47399	0.30217	0.21253	0.24672	0.32334	0.27669	0.09772	0.1054	0.050892	0.20567	0.24616	0.24644	0.41355	0.45242	0.51725	0.43784	0.44613	0.64138	0.78405	0.79226	0.77923	0.79706	0.91082	1	0.9459	0.79864	0.75786	0.49246	0.36427	0.11349	0.14955	0.12673	-0.034848	-0.45255	-0.65731	-0.60055
0.060434	-0.02605	-0.062366	0.0083607	0.037035	0.077467	0.060155	0.041173	0.0084164	0.047662	0.25874	0.49397	0.54941	0.4792	0.40795	0.46866	0.57857	0.68441	0.66537	0.63631	0.58565	0.57804	0.59216	0.5011	0.53022	0.48872	0.63346	0.68755	0.70119	0.57254	0.5575	0.57534	0.66229	0.72153	0.68925	0.73801	0.84074	0.94093	1	0.99142
0.40637	0.46514	0.39717	0.15532	0.033016	-0.14074	-0.20013	-0.15042	-0.091521	0.032182	-0.029794	0.021167	0.05354	0.39187	0.72248	0.77136	0.70455	0.52981	0.55551	0.46865	0.41309	0.36198	0.42366	0.4219	0.50435	0.46268	0.64738	0.65275	0.64929	0.3625	0.52151	0.64103	0.86559	0.66083	0.59718	0.71312	1	0.94063	0.83024	0.69047
0.2901	0.16126	0.11505	0.0048086	0.011363	-0.20921	-0.24304	-0.30041	-0.12376	0.00074012	0.35292	0.62482	0.76748	0.63958	0.48003	0.31741	0.45161	0.57799	0.7062	0.5466	0.47695	0.48116	0.63666	0.6574	0.66265	0.60014	0.58997	0.72247	0.64168	0.51011	0.49972	0.63918	0.82792	0.64794	0.54227	0.44762	0.83782	0.90601	1	0.72816
0.15179	0.11331	0.01083	-0.11634	-0.093764	-0.0064754	0.020353	0.012087	-0.023239	0.025438	0.10863	0.12415	0.13672	0.11365	0.33894	0.42064	0.69096	0.88186	0.96629	1	0.83428	0.80191	0.54994	0.36734	0.33932	0.29177	0.36219	0.42584	0.55154	0.58278	0.61589	0.35884	0.29643	0.25536	0.48622	0.50568	0.33492	0.17449	0.20983	0.53253
0.75586	0.65871	0.48738	0.32168	0.14739	0.038159	-0.075968	-0.048996	-0.014669	0.042019	-0.013246	-0.0025435	0.059131	0.33428	0.66127	0.74394	0.4991	0.19298	0.10473	0.25435	0.37783	0.45774	0.5227	0.49944	0.48372	0.54866	0.73199	0.76888	0.65557	0.42825	0.49457	0.52176	0.67778	0.81068	0.94793	1	0.87742	0.67902	0.50106	0.37096
0.50993	0.72676	0.87295	1	0.96665	0.86351	0.70357	0.59765	0.5891	0.61784	0.55368	0.54028	0.36793	0.28339	0.14255	0.045135	-0.0026372	-0.02845	0.09092	0.23641	0.25954	0.24184	0.30127	0.44509	0.62089	0.71585	0.74682	0.70831	0.64823	0.586	0.5482	0.35458	0.28826	0.18727	0.15749	0.22541	0.18557	0.12817	-0.075877	-0.12706
0.00011169	-0.0058779	-0.0027991	0.014739	0.017162	-0.00083993	-0.019145	-0.012063	0.020124	0.046064	0.072547	0.063378	0.049999	0.037852	0.071416	0.15493	0.28057	0.49914	0.686	0.81648	0.84985	0.85982	0.88198	0.86538	0.85417	0.82594	0.81582	0.80394	0.79066	0.76966	0.77858	0.79066	0.83346	0.85701	0.89807	0.92992	0.96193	0.96298	0.97574	1
0.56695	0.35598	0.23107	0.1665	0.046557	0.0017429	0.043112	0.04056	-0.00065592	0.034345	0.072181	0.094163	0.082648	0.066358	0.10832	0.090237	0.36246	0.56311	0.6704	0.74915	0.66526	0.66377	0.48615	0.53714	0.69546	0.8328	0.97601	1	0.88366	0.72872	0.58684	0.53371	0.61106	0.58701	0.58221	0.34399	0.27194	0.23988	0.2536	0.1525
1	0.7884	0.67392	0.66267	0.59094	0.40573	0.41434	0.3279	0.26697	0.19523	0.27975	0.34281	0.30242	0.20872	0.25387	0.2008	0.3449	0.47438	0.52202	0.50859	0.37649	0.47418	0.47132	0.39308	0.2136	0.22157	0.29977	0.45072	0.27973	0.1475	-0.0017165	-0.053116	0.043829	0.162	0.188	0.15151	0.17515	0.22527	0.27352	0.16423
1	0.76523	0.56617	0.68123	0.51187	0.28225	0.052724	0.20883	0.20484	0.10008	-0.096741	0.10387	0.070923	0.10562	0.048762	0.1587	0.41224	0.51997	0.57838	0.45766	0.3927	0.37787	0.32866	0.42287	0.64317	0.88592	0.82417	0.51509	0.17937	-0.07741	0.15277	0.13002	0.37402	0.14768	0.30111	0.31109	0.35749	0.31597	0.41209	0.63891
0.78439	0.33223	0.071921	0.080497	0.23818	0.13222	0.025905	0.044339	0.15363	0.1213	0.24648	0.40553	0.45026	0.33133	0.22305	0.32806	0.58637	0.82973	0.81902	0.67862	0.55065	0.3936	0.34878	0.40673	0.63351	0.7103	0.87001	0.93459	1	0.71724	0.78584	0.48842	0.41544	0.046005	0.20172	0.18441	0.20205	-0.019619	-0.11324	-0.23512
1	0.80798	0.58875	0.34144	0.24553	0.10129	0.088607	-0.085508	0.032263	-0.036849	0.16502	0.10981	0.16681	0.059498	0.14991	0.26309	0.53586	0.56436	0.55164	0.36197	0.29667	0.29851	0.34014	0.46739	0.41194	0.43866	0.43089	0.4239	0.46605	0.36578	0.4249	0.34793	0.38868	0.42043	0.39375	0.24768	0.26515	0.3484	0.53353	0.55515
0.64378	0.56599	0.51206	0.43797	0.38596	0.10892	-0.12734	-0.062086	0.14783	0.34174	0.55582	0.64522	0.60335	0.34492	0.24404	0.35324	0.70516	1	0.8813	0.63263	0.4257	0.4428	0.38364	0.43725	0.42143	0.60629	0.58222	0.56137	0.62588	0.42351	0.51358	0.25994	0.31257	0.17591	0.13179	0.082077	0.17591	0.15013	0.14741	-0.0079918
0.04061	0.015832	-0.0097639	0.021956	0.041608	0.043355	0.019298	0.034319	0.044652	0.011133	0.090183	0.14075	0.19922	0.1258	0.15873	0.16279	0.20189	0.20435	0.17118	0.14642	0.093677	0.12946	0.15061	0.17846	0.1856	0.17377	0.18067	0.20798	0.28125	0.27167	0.35831	0.38815	0.50673	0.51611	0.53388	0.54716	0.71271	0.89258	1	0.89309
-0.0025538	-0.031535	-0.039323	-0.036046	-0.0085712	0.013138	0.039219	0.094932	0.13369	0.13167	0.14157	0.14998	0.20355	0.19811	0.22651	0.21448	0.2342	0.25289	0.2632	0.28402	0.21294	0.20673	0.21716	0.25524	0.259	0.247	0.23724	0.201	0.18597	0.18329	0.30462	0.37646	0.49395	0.521	0.5886	0.71319	0.88809	0.99573	1	0.92475
0.43854	0.17817	0.022552	0.1554	0.13553	0.13632	-0.043203	-0.020141	0.0057847	0.018588	0.192	0.29866	0.42935	0.34689	0.37638	0.40901	0.47712	0.52163	0.47112	0.50064	0.50629	0.59555	0.64738	0.63526	0.71809	0.73782	0.85384	0.90489	0.91538	0.76056	0.78082	0.68769	0.77528	0.70836	0.77639	0.85869	1	0.97928	0.92683	0.81036
0.49909	0.49375	0.46703	0.46251	0.39283	0.34259	0.27994	0.5012	0.69506	0.83574	0.68373	0.54493	0.4166	0.49223	0.52342	0.51666	0.57689	0.67058	0.66783	0.69315	0.67339	0.83441	0.84874	0.7635	0.71949	0.6925	0.85111	1	0.90695	0.7483	0.59943	0.39546	0.33541	0.10591	0.10448	-0.050361	-0.26724	-0.588	-0.83822	-0.90232
0.13868	0.12218	0.11974	0.11322	0.10683	0.063686	0.044551	0.01876	0.021555	0.020593	0.017892	0.024563	0.010051	0.050395	0.096803	0.13838	0.12115	0.078795	0.036647	0.021787	-0.0021977	-0.00728	-0.010239	-8.6968e-05	0.014911	0.027556	0.034227	0.031011	0.022873	0.036758	0.07452	0.061249	0.055661	0.045953	0.071133	0.083846	0.15324	0.42891	0.73424	1
0.0050175	0.025913	0.047281	0.13499	0.14159	0.11858	0.03784	-0.0051696	-0.0043071	-0.006705	0.029227	0.062489	0.071941	0.10865	0.13407	0.17911	0.15273	0.1363	0.10298	0.099322	0.071621	0.067184	0.070794	0.095869	0.11109	0.0896	0.088251	0.08385	0.10853	0.066697	0.079202	0.072225	0.12613	0.15072	0.18578	0.19733	0.35492	0.65866	0.9292	1
0.55189	0.76717	0.78166	0.8027	0.50416	0.34066	0.1447	0.11446	0.071083	-0.032085	0.062644	0.095608	0.1357	0.20824	0.34633	0.35303	0.1304	-0.084124	-0.010529	0.12368	0.30506	0.34485	0.48128	0.48587	0.55956	0.50151	0.56073	0.57892	0.59829	0.42002	0.62819	0.71439	1	0.90807	0.89543	0.93737	0.98077	0.78055	0.53488	0.29071
0.13012	0.19661	0.28068	0.67642	0.58719	0.42965	-0.14641	0.072957	0.33856	0.57571	0.4688	0.30786	0.40912	0.43586	0.79491	0.8322	1	0.74154	0.52635	0.40478	0.21995	0.46188	0.40906	0.36656	0.55704	0.68086	0.98484	0.70146	0.61184	0.49324	0.66192	0.787	0.868	0.8116	0.85301	0.71842	0.86684	0.70157	0.69256	0.21182
0.15074	0.090996	0.26439	0.40906	0.27693	0.053314	0.021043	0.20587	0.34654	0.36338	0.1896	0.25529	0.17036	0.31811	0.30916	0.42716	0.55011	0.56318	0.39371	0.38018	0.14967	0.23326	0.27235	0.4059	0.56592	0.40174	0.48591	0.50252	0.61446	0.52942	0.41519	0.56276	0.77673	0.8713	0.87065	0.85849	0.85819	0.75505	0.77391	1
0.54353	0.59483	0.58779	0.67682	0.59323	0.519	0.29552	0.12958	0.14452	-0.01264	0.39841	0.50797	0.6158	0.53932	0.44666	0.78138	0.75511	0.89508	0.6203	0.5005	0.34029	0.23181	0.09025	0.20968	0.44332	0.49876	0.5576	0.53961	0.85974	0.74292	0.92701	0.80735	0.69017	0.63169	0.63292	0.61101	0.32288	0.14786	0.44731	1
0.22847	0.12075	0.22617	0.21569	0.20468	0.025666	0.0050312	0.15972	0.18222	0.11352	0.03955	0.060568	0.17279	0.22239	0.38445	0.51104	0.43597	0.28496	0.13205	0.15244	0.29918	0.4386	0.4364	0.34313	0.38852	0.46283	0.28951	0.079048	0.13233	0.14593	0.27539	0.26332	0.51712	0.65663	0.64715	0.60799	0.92876	0.98774	1	0.5334
0.13965	0.26062	0.62337	0.75089	0.50297	0.004124	-0.16254	0.11693	0.35248	0.344	0.29914	0.37103	0.54404	0.66371	0.8743	0.8691	0.89509	1	0.84924	0.77329	0.56556	0.69131	0.70961	0.59015	0.73067	0.71434	0.68939	0.50989	0.48478	0.3244	0.35591	0.34655	0.63351	0.70249	0.77147	0.53219	0.72703	0.82559	0.70077	-0.16883
0.19668	0.36653	0.32625	0.34147	0.19909	0.17387	0.097105	-0.02016	-0.19853	-0.2198	-0.22496	0.15376	0.42752	0.46797	0.41791	0.23619	0.20926	0.31487	0.32652	0.4739	0.39247	0.40906	0.54831	0.25338	0.2813	0.28734	0.41703	0.33845	0.070729	0.098973	0.20261	0.48835	0.69063	0.86713	0.69717	0.8102	0.90081	0.9534	0.93389	1
0.45419	0.19417	0.042848	0.13246	0.02401	-0.10625	-0.33333	-0.16927	-0.11894	0.013046	0.13386	0.48334	0.62518	0.56508	0.58981	0.67629	0.77757	0.78371	0.79447	0.68507	0.67093	0.52938	0.43783	0.25134	0.31227	0.59525	0.65984	0.58082	0.43486	0.50543	0.58214	0.67242	0.84526	1	0.75152	0.63429	0.57571	0.77699	0.78903	0.90804
0.43824	0.18102	0.052355	0.13814	0.050886	-0.016669	-0.09319	-0.0024646	0.055671	0.042408	0.11769	0.34767	0.46201	0.45056	0.56269	0.70375	0.77948	0.80306	0.75947	0.7609	0.57859	0.75578	0.71825	0.78389	0.70887	0.85924	0.94556	0.78916	0.53213	0.32653	0.4648	0.71565	0.78961	0.89289	0.6938	0.77982	0.74824	0.6961	0.73174	1
0.25518	0.63955	0.69902	0.54038	0.47561	0.17372	0.13957	-0.026873	0.25205	0.083672	0.28756	0.23246	0.36433	0.35639	0.49163	0.49041	0.52623	0.52942	0.40043	0.36763	0.38101	0.52838	0.54291	0.3247	0.46999	0.45927	0.61146	0.4875	0.41603	0.41073	0.37754	0.35119	0.51469	0.60293	0.76327	0.64506	0.82101	0.60429	0.74538	1
0.73199	0.41175	0.18177	0.18956	0.01333	-0.057057	-0.097995	0.19947	0.40812	0.5512	0.47632	0.58494	0.74678	0.72822	0.84833	0.53542	0.68042	0.44324	0.82793	0.72935	0.69528	0.63876	0.71561	0.81545	0.71806	0.45962	0.41241	0.59782	0.75371	0.64298	0.56896	0.5683	0.59148	0.4301	0.73252	0.85038	1	0.80515	0.81301	0.60165
0.3474	0.25228	0.17054	0.090593	0.00044804	-0.01569	-0.16212	-0.16458	-0.14392	0.030262	0.28961	0.42971	0.37519	0.34291	0.24894	0.30272	0.32501	0.42057	0.33917	0.2675	0.1752	0.21688	0.36248	0.343	0.44348	0.19323	0.28509	0.18465	0.31569	0.36762	0.54193	0.62429	0.56067	0.56071	0.39229	0.36301	0.49172	0.61343	0.82741	1
-0.018585	0.14968	0.36402	0.40383	0.40627	-0.20833	-0.056335	-0.17497	0.32766	0.013281	0.24461	0.3321	0.46528	0.30429	0.54272	0.54689	0.71038	0.6175	0.474	0.38395	0.32977	0.44091	0.5943	0.38046	0.58841	0.48832	0.57759	0.56432	0.4277	0.35708	0.41915	0.39222	0.74069	0.55177	0.95437	0.71571	1	0.76811	0.81108	0.69789
1	0.9127	0.90128	0.91356	0.74378	0.53532	0.46298	0.52006	0.52578	0.41819	0.33881	0.342	0.37586	0.40641	0.42879	0.3554	0.29583	0.26008	0.3627	0.50313	0.53443	0.46256	0.3077	0.15142	0.029862	-0.064264	-0.048238	-0.065232	-0.024336	0.028759	0.23002	0.34886	0.38269	0.24441	0.19108	0.27004	0.442	0.47095	0.38641	0.24416
0.93169	0.83267	0.55647	0.20618	0.16121	0.17373	-0.042541	-0.24969	-0.2613	-0.12994	0.085759	0.29262	0.38371	0.23972	0.16959	0.2715	0.57732	0.61306	0.64824	0.60003	0.73507	0.76759	0.82406	0.59142	0.61006	0.67543	0.72726	1	0.77807	0.70347	0.72244	0.88388	0.96352	0.75025	0.49569	0.49247	0.57114	0.74957	0.6965	0.33216
0.033042	0.030311	0.02943	0.075441	-0.0058264	-0.045831	-0.12891	0.0037242	0.056629	0.095053	0.11675	0.1764	0.16302	0.17002	0.20111	0.27721	0.40607	0.59212	0.70543	0.70853	0.62167	0.65827	0.70071	0.6533	0.69625	0.69242	0.77671	0.69712	0.71583	0.66259	0.86128	0.81431	0.93565	0.90358	0.90353	0.93385	1	0.99852	0.96612	0.94753
0.94783	0.88398	0.80986	0.88523	0.8012	0.64427	0.49149	0.52803	0.54088	0.64312	0.56529	0.63487	0.55625	0.50374	0.5943	0.72146	0.86477	0.91869	0.78881	0.84683	0.88198	0.91423	0.92103	0.78937	0.79104	0.73011	0.79256	0.96871	1	0.94111	0.94692	0.60589	0.45476	0.069008	0.14822	0.080578	-0.020325	-0.34047	-0.57277	-0.69667
0.066637	0.051023	0.082519	0.073841	0.064238	-0.044285	-0.053979	0.016313	0.12072	0.099434	0.28496	0.36356	0.46631	0.2891	0.18661	0.1715	0.22424	0.29178	0.26048	0.1839	0.15582	0.19784	0.27542	0.2103	0.18905	0.20632	0.37203	0.47418	0.47649	0.37702	0.41126	0.49351	0.66645	0.65986	0.72201	0.7506	0.92588	0.95674	1	0.93326
0.97693	1	0.95537	0.94818	0.8066	0.68391	0.63573	0.76076	0.90685	0.91845	0.80273	0.58836	0.41962	0.36795	0.38262	0.35144	0.52473	0.63686	0.66749	0.59369	0.73586	0.78962	0.69057	0.4592	0.36223	0.43318	0.55253	0.6813	0.627	0.59588	0.60579	0.39142	0.19753	0.0075938	0.060216	0.038295	-0.1977	-0.47975	-0.74466	-0.7945
1	0.98165	0.9762	0.89008	0.67494	0.52124	0.45945	0.55975	0.60594	0.68605	0.47276	0.32538	0.14712	0.30025	0.37359	0.48727	0.5086	0.56992	0.55507	0.55893	0.43988	0.35943	0.30816	0.26581	0.21212	0.19321	0.28587	0.27116	0.14266	-0.0055533	0.06858	0.02603	0.016168	0.00044011	0.10008	0.17383	0.14951	0.11684	0.050138	-0.036338
-0.06806	0.0010954	0.069947	0.20018	0.18237	0.029435	-0.13864	-0.11222	-0.0041298	0.029647	0.1899	0.3529	0.50451	0.36691	0.42351	0.41109	0.65074	0.65788	0.6202	0.48111	0.42935	0.46693	0.5371	0.50197	0.50557	0.4349	0.44162	0.40245	0.36608	0.28286	0.29071	0.33128	0.51351	0.61065	0.79353	0.87957	0.93452	0.86574	0.86612	1
0.070703	0.052715	-0.017786	0.08593	0.051442	0.14043	0.12224	0.20275	0.046845	-0.063432	-0.079735	0.044744	0.040376	0.22967	0.42238	0.65001	0.60761	0.62601	0.53234	0.52869	0.57123	0.78689	0.88073	0.72553	0.7262	0.72167	0.88644	0.85665	1	0.86367	0.89681	0.65331	0.7364	0.59791	0.65471	0.65812	0.73434	0.64053	0.54996	0.40039
0.034136	0.059115	0.050508	0.048008	-0.0016371	-0.070427	-0.13625	-0.057831	0.0082285	0.022335	0.10391	0.16277	0.23751	0.15618	0.17222	0.14335	0.19972	0.20796	0.23712	0.2531	0.2594	0.28327	0.26661	0.23254	0.2565	0.28061	0.34892	0.33908	0.32029	0.2586	0.31875	0.48217	0.63556	0.73973	0.70595	0.75805	0.91852	1	0.99729	0.79441
0.068231	0.11042	0.12909	0.081973	0.034904	-0.014653	-0.01056	0.025738	0.027765	0.07722	0.17375	0.31758	0.38001	0.36049	0.28964	0.263	0.33435	0.45711	0.46538	0.484	0.40246	0.43031	0.41064	0.45386	0.43175	0.42115	0.46267	0.48249	0.45828	0.35606	0.4018	0.40654	0.55366	0.60013	0.72857	0.79034	0.91839	0.92182	0.95568	1
1	0.66849	0.44102	0.40819	0.33989	0.26929	0.15235	0.14652	0.11637	0.048129	0.023035	0.059099	0.061774	0.049	0.031905	0.078151	0.098894	0.12065	0.12707	0.1524	0.13382	0.15245	0.11571	0.08331	0.057793	0.07106	0.11124	0.14201	0.10781	0.039336	-0.0080495	-0.016453	0.05451	0.045288	0.038453	0.12114	0.47446	0.74914	0.8205	0.57472
0.12583	0.093959	0.070721	0.072045	0.030803	-0.021738	-0.064158	-0.026084	0.0056411	0.028069	0.0815	0.14101	0.17332	0.11785	0.1024	0.10751	0.15855	0.21918	0.25612	0.27162	0.21473	0.24216	0.24654	0.2533	0.19269	0.176	0.20181	0.19858	0.16361	0.1619	0.27698	0.35432	0.4719	0.51066	0.60161	0.64856	0.74555	0.83325	0.9255	1
0.0032321	-0.0022738	0.0096239	0.085267	-0.028869	-0.15722	-0.18845	-0.10229	0.045904	0.0023679	0.27173	0.40682	0.58232	0.43534	0.40133	0.28759	0.2723	0.23349	0.22246	0.25691	0.34685	0.41746	0.44568	0.32903	0.42424	0.45581	0.56549	0.5554	0.56508	0.48779	0.58234	0.59121	0.69131	0.61205	0.53746	0.51013	0.67415	0.84438	1	0.98748
0.36718	0.41303	0.39556	0.33432	0.28643	0.322	0.40491	0.44987	0.40269	0.28744	0.27392	0.29757	0.33287	0.27418	0.19301	0.10027	0.029926	-0.002316	-0.034506	-0.041131	-0.034361	0.01753	0.063316	0.059664	0.053478	0.037984	0.029904	0.023161	0.078064	0.15649	0.25172	0.33861	0.48255	0.61658	0.61986	0.52434	0.47228	0.6218	0.82967	1
0.30712	0.3058	0.27621	0.218	0.16048	0.14828	0.16306	0.17844	0.14652	0.097114	0.10117	0.14539	0.19228	0.18008	0.11964	0.052343	0.0044721	-0.010887	-0.019497	-0.012625	0.0046645	0.028872	0.049692	0.049671	0.044784	0.041434	0.035316	0.027812	0.037451	0.084073	0.15159	0.2279	0.32563	0.40689	0.42617	0.35209	0.34495	0.47827	0.7331	1
1	0.93758	0.87398	0.82998	0.80419	0.73799	0.64174	0.67421	0.64468	0.58697	0.50114	0.44394	0.3782	0.28334	0.28089	0.30738	0.32612	0.29672	0.23127	0.21199	0.29508	0.428	0.49013	0.39262	0.32338	0.22547	0.29684	0.37132	0.44723	0.43224	0.45074	0.44561	0.373	0.18521	0.040904	-0.0033353	-0.16025	-0.3086	-0.43282	-0.34246
0.58931	0.85634	0.90865	0.73815	0.49075	0.42665	0.53198	0.65256	0.63286	0.54215	0.68545	0.87311	0.90706	0.75379	0.48092	0.33332	0.23872	0.23025	0.10738	0.010371	0.038794	0.23268	0.35782	0.38948	0.33848	0.19857	0.057649	-0.034104	0.10432	0.44629	0.81568	1	0.94436	0.76024	0.53604	0.2736	0.19149	0.26011	0.4055	0.47916
0.032221	-0.0447	-0.066046	-0.035173	0.0056151	0.022885	-0.009948	0.024701	0.052405	0.12981	0.19253	0.25561	0.29316	0.28484	0.30725	0.30194	0.34412	0.36741	0.36075	0.38422	0.33076	0.372	0.34703	0.37675	0.3297	0.37436	0.35153	0.34692	0.23198	0.20828	0.297	0.39793	0.53936	0.577	0.64669	0.65904	0.80325	0.89095	0.99761	1
0.30047	0.20701	0.11008	0.047552	0.025157	-0.021795	-0.036288	-0.034258	0.044011	0.026929	0.00093187	0.0019222	0.032953	0.050748	0.089916	0.14107	0.20494	0.2576	0.32817	0.35262	0.3525	0.36979	0.41352	0.36249	0.31724	0.30936	0.34177	0.32483	0.25965	0.19688	0.27878	0.37755	0.56786	0.68368	0.8417	0.94155	1	0.84031	0.56713	0.18848
0.055299	0.068513	0.075801	0.08156	0.047447	0.030665	0.047267	0.080699	0.13508	0.13958	0.14454	0.12708	0.14092	0.11616	0.119	0.10564	0.11191	0.10853	0.092875	0.097547	0.069717	0.054657	0.086995	0.078747	0.062443	0.025423	0.013466	-0.0034704	-0.023701	-0.0021575	0.070516	0.051651	0.086697	0.1362	0.27969	0.34829	0.45509	0.65673	0.86759	1
1	0.83841	0.67404	0.59362	0.53414	0.4061	0.256	0.1824	0.28865	0.28579	0.29098	0.23474	0.23233	0.22426	0.20274	0.29921	0.42749	0.50099	0.43805	0.38649	0.49682	0.56303	0.51882	0.36212	0.2664	0.22033	0.14598	0.079536	-0.017834	-0.14591	-0.19792	-0.16707	-0.018799	0.04137	0.069552	0.043145	0.14364	0.19509	0.22723	0.14439
0.39788	0.44802	0.49507	0.51062	0.47883	0.47755	0.59686	0.7832	0.94496	0.97598	0.95757	0.96455	0.95432	0.95047	1	0.99844	0.92686	0.65579	0.36761	0.17843	0.10306	0.1252	0.11343	0.071384	0.087908	0.11539	0.14244	0.12765	0.13243	0.12862	0.14326	0.10846	0.11298	0.097051	0.066914	0.02909	-0.069106	-0.17547	-0.22446	-0.15261
-0.02196	0.13499	0.28629	0.48324	0.60359	0.68026	0.70841	0.75461	0.84419	0.88658	1	0.93878	0.74557	0.42538	0.23747	0.16246	0.15601	0.1488	0.11527	0.058035	0.031149	0.060517	0.08342	0.075549	0.071291	0.090155	0.12553	0.17432	0.21301	0.27882	0.43633	0.60002	0.67076	0.54655	0.32494	0.14349	0.025755	-0.025251	-0.095765	-0.18282
0.0060591	-0.0010683	0.0006149	0.00087258	-0.0018687	-0.0094183	-0.0053557	0.029218	0.078984	0.14211	0.20295	0.22586	0.18232	0.091056	0.04748	0.078978	0.20791	0.44833	0.71586	0.9258	0.98317	0.98619	0.98161	0.97216	0.97669	0.97457	1	0.98401	0.96991	0.9308	0.94849	0.948	0.9601	0.95332	0.97165	0.98305	0.99578	0.98357	0.98257	0.96729
-0.026013	-0.086612	-0.098879	-0.0755	-0.0144	0.085063	0.25654	0.46126	0.60743	0.65014	0.63157	0.59315	0.59738	0.7118	0.88011	0.97216	1	0.95032	0.89759	0.85559	0.86302	0.89909	0.92244	0.90432	0.90761	0.8818	0.88016	0.88979	0.87164	0.8524	0.86525	0.84145	0.82424	0.74651	0.75545	0.78908	0.75965	0.68616	0.58891	0.57747
0.63648	0.40691	0.19826	0.11892	0.054895	0.013395	0.050973	0.031737	0.052098	-0.0079754	-0.0094174	0.0022627	0.088955	0.065018	0.18404	0.18265	0.50615	0.69626	0.82065	0.85277	0.6708	0.68527	0.49069	0.63281	0.73142	0.81358	0.94976	1	0.95899	0.70361	0.56507	0.58197	0.71091	0.67463	0.63059	0.42471	0.42205	0.47001	0.58831	0.55645
0.89933	0.57676	0.39448	0.30919	0.18342	0.13359	-0.015064	0.030274	-0.099315	-0.037366	-0.045453	0.031881	0.027388	0.056415	0.21122	0.35491	0.69861	0.81184	0.86679	0.75324	0.70994	0.48061	0.47372	0.33155	0.69897	0.79308	1	0.81685	0.69747	0.5351	0.52794	0.45594	0.51851	0.59051	0.68331	0.66877	0.69932	0.63048	0.6469	0.62093
0.99702	0.75841	0.5528	0.42885	0.27763	-0.010361	-0.15495	-0.1279	0.054053	0.051413	0.00069349	0.037854	0.048009	0.10361	0.27665	0.5702	0.89181	1	0.94683	0.80468	0.65076	0.49462	0.43328	0.58131	0.7643	0.95442	0.9532	0.92086	0.82875	0.6197	0.57074	0.48544	0.58498	0.56657	0.49902	0.46461	0.50862	0.49588	0.5383	0.69144
0.58258	0.3376	0.21912	0.12911	0.029712	-0.15315	-0.22021	-0.19157	-0.049485	0.10269	0.18376	0.2544	0.36437	0.42568	0.44326	0.41374	0.42416	0.5422	0.51857	0.54495	0.31336	0.31881	0.25933	0.50644	0.5975	0.78179	0.82611	0.99936	1	0.98769	0.88658	0.75542	0.62837	0.42801	0.40414	0.28979	0.20593	0.10093	0.086138	0.097634
0.0032322	0.043834	0.042817	0.020051	0.0021738	-0.053646	-0.079017	-0.082042	-0.025361	-0.0025289	0.11009	0.186	0.24684	0.19153	0.18655	0.19478	0.24466	0.28335	0.28093	0.29233	0.29156	0.32993	0.31679	0.27146	0.25149	0.22766	0.27201	0.26421	0.27199	0.24948	0.33606	0.40744	0.52236	0.56845	0.6249	0.66057	0.8034	0.91994	1	0.95082
-0.04932	-0.018949	0.0022364	0.050463	0.067653	0.053574	0.020945	0.021063	0.043067	0.037837	0.082309	0.14396	0.21496	0.2042	0.21483	0.22164	0.22944	0.21897	0.21618	0.25413	0.30556	0.34823	0.37617	0.3472	0.34576	0.31548	0.31685	0.29476	0.25456	0.18947	0.19089	0.22674	0.35961	0.4724	0.59141	0.63574	0.75752	0.90713	1	0.90985
0.024464	-0.025178	-0.070799	-0.054272	-0.013863	0.0083178	-0.023972	-0.023262	-0.0073987	0.027414	0.19068	0.31734	0.41448	0.34575	0.29551	0.25766	0.24871	0.2966	0.30886	0.32454	0.31177	0.34099	0.3377	0.28671	0.29244	0.26557	0.27025	0.21106	0.17143	0.13642	0.19093	0.33159	0.51975	0.62389	0.66387	0.71329	0.90573	1	0.9875	0.76758
0.041197	0.058494	0.066289	0.14083	0.11226	0.04771	-0.03463	-0.055911	-0.0022197	0.010258	0.1189	0.19228	0.25806	0.21397	0.20208	0.20717	0.25241	0.2914	0.28598	0.29037	0.24506	0.28389	0.30631	0.36962	0.40976	0.423	0.45501	0.50612	0.67054	0.75792	0.87398	0.83881	0.90575	0.89877	0.94673	0.95064	1	0.90259	0.83326	0.75011
0.09173	0.13217	0.16713	0.18309	0.14695	0.076559	0.020035	-0.0060602	-0.0014877	0.0012891	-0.00018585	0.011305	0.016263	0.12756	0.21004	0.26501	0.20855	0.1603	0.11416	0.092412	0.084242	0.11845	0.1494	0.15453	0.15616	0.14085	0.15896	0.18067	0.187	0.14939	0.13221	0.11242	0.12648	0.11961	0.1318	0.13274	0.31591	0.67647	0.97189	1
-0.074326	-0.037918	-0.0063824	0.040698	0.051075	0.046121	0.013665	0.013155	0.026377	0.053698	0.093602	0.28855	0.46651	0.57242	0.49764	0.41087	0.35178	0.26536	0.19512	0.11111	0.059981	0.053023	0.071854	0.07208	0.034512	0.037033	0.15364	0.2107	0.26052	0.24695	0.35743	0.46034	0.74794	0.90339	1	0.87263	0.75293	0.69023	0.66666	0.71264
0.071608	0.13668	0.19003	0.20552	0.17299	0.10761	0.063219	0.052592	0.079768	0.099225	0.10515	0.078169	0.053993	0.060754	0.10532	0.13502	0.12715	0.087623	0.052958	0.04006	0.0396	0.047421	0.034987	0.010014	-1.2522e-05	-0.0043153	0.0055831	0.017639	0.030398	0.046345	0.049344	0.040597	0.020319	0.0037553	-0.013427	-0.010624	0.052315	0.26168	0.59499	1
0.080158	0.084613	0.10103	0.16232	0.15017	0.10708	0.0141	-0.0062047	-0.0079004	-0.0014026	0.013423	0.019989	0.014346	0.0018318	0.026614	0.07308	0.075544	0.076364	0.045445	0.074276	0.069775	0.10336	0.14292	0.14559	0.13737	0.10321	0.12367	0.15437	0.16403	0.13335	0.15544	0.13741	0.19012	0.17493	0.21028	0.21468	0.34987	0.58877	0.84651	1
0.05274	0.18025	0.31295	0.38115	0.32485	0.19875	0.10937	0.12503	0.20638	0.25477	0.22319	0.15694	0.1262	0.21658	0.3062	0.32233	0.21177	0.10035	0.066864	0.089986	0.10449	0.10731	0.05646	0.0098923	-0.024394	-0.042623	-0.03606	-0.024362	0.018289	0.032028	0.073721	0.050276	0.07713	0.076153	0.12252	0.11729	0.25331	0.55266	0.85866	1
0.092928	0.17675	0.24697	0.29634	0.24937	0.16341	0.076897	0.043842	0.019375	0.002937	-0.0071226	-0.004135	0.001079	0.017754	0.070117	0.11427	0.11809	0.094827	0.051589	0.029287	0.018791	0.024085	0.02912	0.0021695	0.0083876	0.021729	0.055299	0.11914	0.18752	0.22232	0.22179	0.19979	0.20178	0.18082	0.15746	0.15414	0.26779	0.53099	0.81186	1
0.74853	0.34193	0.14593	0.13621	0.050191	-0.14805	-0.12531	-0.022499	0.24708	0.27581	0.13852	0.11852	0.026739	0.1574	0.096756	0.21097	0.33763	0.62498	0.65956	0.60044	0.54379	0.54724	0.61499	0.34017	0.32877	0.19977	0.39824	0.33906	0.38694	0.32142	0.43875	0.47838	0.4734	0.48752	0.653	0.55066	0.41012	0.19994	0.50755	1
0.77056	0.45361	0.56026	0.28857	0.44647	0.14838	0.29107	0.23006	0.32537	0.19299	0.20962	0.44309	0.56784	0.69706	0.63207	0.64794	0.61337	0.52896	0.34593	0.23546	0.15133	0.31452	0.51457	0.38742	0.4709	0.59319	0.55972	0.43949	0.54696	0.68785	1	0.64003	0.8698	0.88305	0.706	0.76227	0.56713	0.8361	0.73992	0.99237
0.43579	0.30775	0.40395	0.42831	0.18091	0.093852	0.013507	0.16898	0.014661	0.16031	0.67913	0.80606	0.91884	0.44934	0.48088	0.29288	0.58532	0.45861	0.32019	0.23531	0.32164	0.4181	0.41186	0.43075	0.65785	0.6308	0.77636	0.87499	0.84581	0.72922	0.64447	0.49823	0.52092	0.52861	0.64041	0.74713	1	0.83016	0.69977	0.49515
0.40275	0.53988	0.83352	0.76713	0.63625	0.10484	-0.17583	0.15666	0.61141	0.91162	0.70454	0.7464	0.93401	0.8749	0.67479	0.7077	0.78564	0.6099	0.22574	0.108	0.09083	0.023018	0.29909	0.61473	0.7278	0.57817	0.65168	0.78161	0.84159	0.55815	0.69837	0.4215	0.32125	0.10729	0.47958	0.75012	0.84744	0.9932	1	0.84855
0.56323	0.42332	0.59733	0.40577	0.48433	0.37869	0.67338	0.70982	0.56256	0.31484	0.38922	0.7476	0.81279	0.51459	0.19566	0.3578	0.41881	0.60702	0.51642	0.50807	0.32754	0.25199	0.44271	0.28676	0.30949	0.2112	0.47029	0.55671	0.40928	0.25332	0.3247	0.41379	0.49553	0.60619	0.67121	0.76431	0.72119	0.86778	0.92311	1
0.4925	0.45061	0.44156	0.32341	0.18895	0.11803	0.13229	0.41026	0.44023	0.45527	0.32191	0.43229	0.33762	0.16564	-0.068878	0.13529	0.46415	0.39511	0.39472	0.51281	0.8409	0.82786	0.50283	0.52008	0.78357	0.97009	1	0.57292	0.50516	0.48213	0.66909	0.57652	0.5627	0.57319	0.65277	0.68673	0.68274	0.8197	0.57924	0.1587
0.8464	0.39872	0.00093489	0.1713	0.19935	0.47512	0.5732	0.88065	1	0.71326	0.50583	0.53516	0.59875	0.7405	0.69078	0.46166	0.45489	0.42185	0.64001	0.83769	0.71085	0.53766	0.24125	0.29758	0.31926	0.44434	0.35392	0.83995	0.72326	0.64533	0.15365	0.28396	0.66064	0.88798	0.7069	0.74784	0.84479	0.92682	0.78507	0.7891
0.002786	0.00096694	0.00068938	0.00072379	0.0010174	0.0013821	0.0014326	0.0019992	0.001857	0.0025062	0.0027287	0.0031645	0.0014005	0.0007949	-0.00012497	0.0021208	0.0024029	0.0027723	0.0022928	0.0028801	0.002419	0.0018845	0.00135	0.0018685	0.0012606	0.00079719	0.00043705	0.00044163	0.0019602	0.00263	0.0031508	0.0034237	0.0028778	0.0030521	0.002247	0.0031118	0.0030452	0.0037495	0.33564	1
1	0.9207	0.87328	0.8538	0.84089	0.79817	0.81824	0.80667	0.74072	0.59695	0.46431	0.38552	0.27994	0.21689	0.22273	0.25355	0.26441	0.22104	0.14056	0.12974	0.10279	0.1031	0.048027	-0.024966	-0.031281	0.010913	0.085801	0.085726	0.010333	-0.063627	-0.063561	-0.035846	0.0025231	0.0027448	0.010691	-0.0042867	0.020604	0.045655	0.13878	0.23534
0.75828	0.65458	0.64076	0.75971	0.66531	0.68986	0.6932	0.79094	0.63933	0.6224	0.67175	0.73349	0.56066	0.39212	0.3485	0.47508	0.42955	0.58307	0.65053	0.80119	0.84529	0.89487	1	0.87509	0.75184	0.59308	0.66483	0.55875	0.59284	0.61382	0.76877	0.53658	0.21834	-0.018371	0.10964	0.37234	0.23098	-0.12231	-0.51373	-0.45461
0.4905	0.39308	0.43803	0.51524	0.78902	0.78558	1	0.86924	0.7617	0.6146	0.49007	0.48814	0.41716	0.58621	0.8073	0.93247	0.94	0.9643	0.81805	0.65159	0.50104	0.44727	0.49631	0.57825	0.49502	0.48211	0.51846	0.60298	0.7417	0.37716	0.45028	0.31436	0.40749	0.20597	0.10467	0.16252	0.025308	-0.068246	-0.17385	-0.03147
0.63733	0.67997	0.64245	0.70066	0.44566	0.45014	0.79148	1	0.86952	0.37914	0.44374	0.48276	0.68765	0.5706	0.82112	0.64416	0.59874	0.39214	0.31155	0.40408	0.39641	0.38575	0.20601	0.1186	0.29513	0.40387	0.27125	0.1849	0.14802	0.22968	0.3092	0.19215	0.31923	0.18171	0.28639	0.25739	0.42668	0.26869	0.18384	-0.0029326
-0.19287	0.337	0.45426	0.29027	0.13863	0.085733	-0.019183	0.20916	0.24267	0.43398	0.47983	0.50804	0.56976	0.57769	0.86775	0.59356	0.69319	0.45867	0.59003	0.6253	0.61384	0.59709	0.52127	0.67026	0.56094	0.20828	0.36169	0.54331	0.61472	0.36962	0.43046	0.68349	0.48247	0.37844	0.5486	0.67908	0.82984	0.50099	0.74168	1
-0.41302	-0.15587	-0.018132	0.24999	0.35505	0.46901	0.26113	0.35993	0.33133	0.55088	0.72334	0.93279	0.75186	0.52217	0.3943	0.50976	0.64624	0.64645	0.74835	0.62554	0.55513	0.44022	0.34123	0.26131	0.088324	0.19196	0.1745	0.4332	0.45723	0.58194	0.57115	0.62552	0.71629	0.61414	0.56341	0.64907	0.93838	0.99745	1	0.9093
0.74639	0.81492	0.72757	0.63548	0.45889	0.31124	-0.024002	0.072121	0.13317	0.39057	0.26025	0.30377	0.31347	0.24449	0.28333	0.20621	0.49414	0.4139	0.42846	0.27739	0.42878	0.58482	0.75285	0.63485	0.62422	0.68314	0.93928	1	0.98252	0.79552	0.83165	0.65205	0.64222	0.40783	0.31789	0.24896	0.12188	-0.16506	-0.5115	-0.73712
0.3141	0.2462	0.16578	0.1383	0.01434	-0.16439	-0.13375	-0.16631	0.033045	0.014009	0.32797	0.35384	0.34486	0.11983	0.15969	0.22853	0.34761	0.40325	0.4047	0.36249	0.33257	0.35518	0.33333	0.15316	0.22449	0.25408	0.46	0.39077	0.44768	0.36697	0.5248	0.51835	0.60229	0.4782	0.48118	0.52465	0.82481	0.88587	1	0.96891
0.02613	0.092005	0.1868	0.39033	0.46431	0.44839	0.27863	0.17419	0.10989	0.072143	0.11508	0.18289	0.32785	0.55308	0.68982	0.70753	0.53046	0.39963	0.25578	0.19924	0.15313	0.16497	0.14688	0.075666	0.0016553	-0.072318	-0.051944	-0.030854	0.0080105	0.017757	0.040485	0.018348	0.1273	0.49566	0.8568	1	0.75093	0.48181	0.28724	0.20213
0.63909	0.84399	0.96053	1	0.83653	0.62905	0.41868	0.35829	0.38789	0.43323	0.50245	0.61334	0.6684	0.60265	0.40312	0.20628	0.084258	0.021223	-0.0071882	0.03939	0.18472	0.35358	0.4072	0.3201	0.21937	0.13762	0.062309	-0.043615	-0.090778	-0.026471	0.19083	0.3802	0.54736	0.51447	0.43809	0.299	0.30858	0.44225	0.59	0.66926
0.52686	0.69552	0.76805	0.72408	0.50496	0.31919	0.21327	0.23837	0.28315	0.28448	0.30834	0.40895	0.52153	0.54443	0.43073	0.24427	0.088228	0.022028	0.020191	0.059876	0.09836	0.20024	0.27635	0.25856	0.19591	0.10076	0.024702	-0.082368	-0.095288	-0.012847	0.2087	0.3875	0.55681	0.58814	0.50612	0.30177	0.23348	0.38881	0.70222	1
0.042841	-0.034215	-0.085105	-0.0083581	-0.0031173	0.010007	-0.018968	0.041949	0.11616	0.20441	0.30439	0.35885	0.34424	0.28703	0.33425	0.38103	0.46143	0.48856	0.44589	0.41506	0.36863	0.40176	0.41383	0.37292	0.39897	0.41805	0.51891	0.49694	0.44705	0.37592	0.44915	0.49362	0.61178	0.61094	0.6765	0.69105	0.88804	0.94464	1	0.93
0.1359	0.083602	0.056761	0.06868	0.059548	0.035437	0.019751	0.01088	0.015816	-0.0055879	0.017387	0.056751	0.093923	0.086022	0.073166	0.067445	0.087142	0.089842	0.064559	0.028754	0.0089784	0.019698	0.040396	0.035384	0.02857	0.04304	0.077095	0.12652	0.1757	0.19132	0.21758	0.17705	0.17237	0.13014	0.11403	0.089327	0.16513	0.43745	0.74678	1
0.03534	-0.012383	-0.046456	0.032053	0.025661	0.045708	-0.0084807	0.038665	0.076333	0.14458	0.33302	0.47742	0.53415	0.45333	0.38496	0.33971	0.27863	0.27957	0.25522	0.26352	0.27262	0.37865	0.46785	0.42359	0.37784	0.31164	0.32049	0.28947	0.28497	0.2522	0.36052	0.43899	0.57199	0.58424	0.61837	0.7078	0.87773	0.96631	1	0.92828
0.57668	0.42956	0.29684	0.19217	0.13554	0.095463	0.093329	0.12134	0.16916	0.13824	0.033577	0.015766	0.021909	0.047355	0.064565	0.090246	0.14123	0.14171	0.18124	0.19382	0.2576	0.32068	0.35872	0.25141	0.16636	0.17357	0.2428	0.30391	0.29514	0.23689	0.25473	0.33049	0.52832	0.69263	0.88157	1	0.97107	0.69274	0.34121	-0.0020092
0.24175	0.13817	0.049818	0.0010563	-0.017414	-0.022585	-0.020583	-0.012709	0.053856	0.092125	0.22112	0.27703	0.26706	0.24087	0.24478	0.31351	0.36541	0.40446	0.39195	0.36214	0.31913	0.31202	0.32614	0.34719	0.39748	0.35174	0.30441	0.23784	0.1969	0.1167	0.13253	0.21706	0.36851	0.45243	0.5176	0.60873	0.8722	0.93173	1	0.94163
0.069041	0.12778	0.14336	0.12642	0.092035	0.056436	0.015886	-0.0033737	-0.02288	-0.033673	-0.0056257	0.02089	0.020879	0.0078489	0.017227	0.079782	0.1376	0.13137	0.12146	0.14604	0.21484	0.25338	0.24297	0.21742	0.21508	0.24612	0.30905	0.4275	0.5753	0.77904	0.9276	1	0.92372	0.74648	0.5692	0.48505	0.47096	0.44041	0.38139	0.31088
0.39191	0.34078	0.21018	0.17975	0.14603	0.067407	-0.0097153	0.066282	0.16424	0.1741	0.29173	0.39716	0.32877	0.11413	0.034057	0.046364	0.11543	0.14901	0.15499	0.16539	0.17199	0.24438	0.17063	0.090617	0.20033	0.26381	0.3906	0.39032	0.47034	0.38152	0.40825	0.54659	0.70767	0.76221	0.62265	0.77097	0.80746	1	0.91315	0.79628
0.00012272	0.0039586	-0.013493	-0.019102	-0.010229	-0.02895	-0.038647	-0.032784	0.0055486	0.023766	0.13884	0.25423	0.34575	0.29926	0.25664	0.22668	0.25098	0.30029	0.31082	0.32136	0.30855	0.33933	0.33201	0.2818	0.25254	0.21408	0.21912	0.19014	0.17237	0.16562	0.23266	0.35495	0.51246	0.61507	0.66197	0.69049	0.84993	0.95362	1	0.87585
0.17005	0.11338	0.068036	0.060273	0.10298	0.084256	0.010686	0.054239	0.061672	0.056521	0.06176	0.12158	0.19157	0.14732	0.12033	0.10928	0.14796	0.17961	0.15072	0.15044	0.18419	0.20255	0.30391	0.31816	0.42576	0.38278	0.3942	0.40019	0.38262	0.28927	0.3421	0.3764	0.55038	0.58594	0.70064	0.78657	0.89031	0.91004	0.95287	1
-0.014982	0.0013269	0.056716	0.099104	0.11858	0.07282	0.054829	0.041729	0.031835	0.010474	0.039553	0.061256	0.088056	0.055127	0.061532	0.017266	0.043848	0.044431	0.06443	0.05989	0.078264	0.093246	0.1152	0.081522	0.091996	0.12977	0.2508	0.36348	0.482	0.52791	0.62684	0.59108	0.58948	0.49822	0.53657	0.72499	0.9524	1	0.84553	0.62225
0.094965	0.097506	0.10627	0.12823	0.11354	0.082484	0.032659	0.0074765	-0.0040327	-0.010855	-0.0048557	0.002447	0.012713	0.036348	0.063991	0.083503	0.082483	0.067886	0.040561	0.022772	0.012596	0.032134	0.049027	0.060515	0.057606	0.057219	0.069756	0.077742	0.068209	0.040121	0.034357	0.02036	0.019321	0.011494	0.019458	0.026431	0.17329	0.51403	0.83747	1
0.73761	0.80418	0.89718	1	0.98682	0.89598	0.73138	0.6728	0.62441	0.62773	0.57678	0.5482	0.48252	0.43247	0.38484	0.41759	0.52641	0.60501	0.5312	0.42766	0.4389	0.53257	0.64572	0.64118	0.65713	0.56962	0.52636	0.51051	0.49669	0.46353	0.42588	0.33191	0.26194	0.13026	0.067691	0.0053811	-0.099441	-0.20586	-0.34811	-0.42667
-0.063685	-0.01299	0.012659	0.032614	0.031841	0.027459	-0.0029616	-0.007219	0.015756	0.027644	0.12734	0.19434	0.24188	0.21811	0.22412	0.25642	0.32101	0.35296	0.31408	0.24042	0.18298	0.20505	0.241	0.25212	0.25853	0.24421	0.23381	0.22237	0.23804	0.21991	0.25537	0.24268	0.32707	0.38781	0.46407	0.54581	0.71728	0.90433	1	0.94485
-0.24594	-0.28191	-0.1999	-0.10696	0.14007	0.060071	0.061942	-0.026362	0.056105	0.14745	0.36188	0.61515	0.657	0.44315	0.26964	0.14569	0.25168	0.25979	0.27643	0.31676	0.37102	0.54295	0.58451	0.52479	0.34716	0.35465	0.7124	0.98266	1	0.80253	0.70337	0.63164	0.64462	0.62773	0.70095	0.68449	0.78191	0.79966	0.82553	0.80269
0.10935	0.043565	-0.00012221	-0.0056906	-0.0058844	-0.011544	-0.015377	0.034228	0.085569	0.1277	0.16689	0.20049	0.22624	0.15606	0.12476	0.10786	0.13489	0.16471	0.17053	0.20714	0.18779	0.22281	0.25731	0.2912	0.27882	0.24207	0.22532	0.23283	0.21868	0.23155	0.29528	0.31944	0.32046	0.25552	0.27833	0.29862	0.37175	0.49427	0.72507	1
0.058092	0.038551	0.019231	0.078441	0.075677	0.046137	-0.009035	-0.062006	-0.0070919	0.024518	0.19469	0.30265	0.378	0.29932	0.21918	0.2241	0.2982	0.37245	0.32958	0.29619	0.27742	0.33773	0.38628	0.3685	0.3507	0.32584	0.37584	0.40272	0.50874	0.50854	0.59919	0.60098	0.72187	0.78525	0.83457	0.88989	1	0.97917	0.95258	0.87107
0.3605	0.29062	0.17048	0.21038	0.19642	0.17288	-0.0033087	-0.11687	-0.094656	0.03701	0.41772	0.71891	0.70775	0.5056	0.33666	0.32661	0.41665	0.43963	0.51114	0.56871	0.70888	0.81417	0.90509	0.82864	0.77974	0.68395	0.7081	0.71572	0.66622	0.55263	0.67235	0.83318	1	0.88632	0.73891	0.68643	0.82887	0.86565	0.75321	0.39033
1	0.78194	0.61898	0.52873	0.39998	0.28564	0.17721	0.12403	0.12121	0.2095	0.29815	0.32529	0.26935	0.25549	0.27016	0.30382	0.2883	0.24646	0.16053	0.086451	0.052825	0.047097	0.043717	0.036584	0.036477	0.037622	0.015515	0.011762	0.0080627	0.017783	0.025118	0.024	0.010085	-0.010148	-0.019016	0.033273	0.099955	0.1248	0.1154	0.087068
0.57808	0.51243	0.53883	0.56209	0.50507	0.36597	0.37317	0.49471	0.77242	0.96584	1	0.8624	0.67727	0.54624	0.42752	0.33523	0.27307	0.20719	0.1313	0.066597	0.060312	0.06894	0.05583	0.026641	0.0083941	0.0041311	0.02071	0.018847	0.01506	-0.018374	-0.024684	-0.023596	0.042187	0.067112	0.073343	0.084369	0.17875	0.28278	0.3405	0.3531
0.0067058	0.037312	0.037848	0.044846	0.02867	0.01961	0.067653	0.21887	0.46637	0.72744	0.96413	1	0.79934	0.45856	0.23707	0.13157	0.11063	0.085371	0.052646	0.035762	0.0070617	0.032249	0.035378	0.042286	0.016154	0.0073439	-0.0093848	0.016956	0.029954	0.082046	0.19733	0.29884	0.32939	0.23311	0.15422	0.079809	0.082484	0.042323	0.05528	0.038952
0.060962	0.075331	0.013911	-0.013558	-0.029758	0.013559	0.079204	0.10879	0.13083	0.010742	0.067019	0.070259	0.17774	0.12534	0.26586	0.33052	0.32171	0.23029	0.15542	0.27776	0.35087	0.32629	0.25571	0.21937	0.20718	0.19732	0.051312	0.10935	0.17436	0.31671	0.35355	0.44321	0.51696	0.61993	0.49639	0.52104	0.62923	0.74002	0.86526	1
0.073244	0.094746	0.086188	0.097281	0.059763	0.024531	-0.013105	-0.015945	0.00075633	0.0012961	0.018939	0.037591	0.029705	0.019473	0.043607	0.091405	0.10832	0.083071	0.031834	0.0066238	0.027764	0.065968	0.099615	0.071781	0.073244	0.053542	0.080666	0.088153	0.092682	0.058521	0.053787	0.046052	0.049763	0.01661	0.025732	0.036204	0.24341	0.59031	0.90833	1
0.51677	0.58143	0.75699	0.90655	1	0.7438	0.82072	0.55152	0.68844	0.51454	0.58031	0.44748	0.50526	0.42778	0.56118	0.39416	0.3988	0.35124	0.31631	0.44655	0.52792	0.49114	0.49485	0.23438	0.18682	0.15635	0.20391	0.32226	0.30312	0.54669	0.74529	0.66131	0.36294	0.12421	0.090027	0.38524	0.45231	0.14706	-0.23342	-0.27021
0.6208	0.6658	0.754	0.77151	0.71715	0.50512	0.46601	0.44094	0.68649	0.79507	1	0.88281	0.68257	0.64889	0.60751	0.62986	0.53382	0.51252	0.61235	0.60449	0.61552	0.51841	0.40999	0.27211	0.27271	0.42947	0.57701	0.51101	0.53669	0.36725	0.37676	0.23496	0.22756	0.15507	0.024898	0.17803	0.20204	0.19932	-0.0098356	-0.19015
0.26605	0.44561	0.42478	0.72142	0.83978	1	0.60158	0.52508	0.37782	0.66086	0.66044	0.61879	0.45581	0.22993	0.25989	0.1479	0.65937	0.69805	0.75755	0.34786	0.24013	0.076081	0.018283	0.12835	0.17553	0.26711	0.59308	0.70867	0.79643	0.5799	0.53039	0.2635	0.33745	0.079694	0.15045	0.006171	0.37803	0.58118	0.5017	0.20931
0.11043	0.14823	0.17878	0.43975	0.47237	0.5578	0.38641	0.42887	0.54538	0.54123	0.71314	0.63651	0.56764	0.21761	0.25955	0.80634	0.9156	0.68104	0.22486	0.34706	0.45735	0.45217	0.35638	0.24609	0.34861	0.39418	0.36104	0.30357	0.47806	0.86071	0.99534	1	0.84259	0.92854	0.74887	0.67016	0.43353	0.2813	0.10163	-0.19869
0.09724	-0.11109	-0.21694	0.18286	0.052068	0.39389	0.37636	0.58536	0.4458	0.3258	0.49232	0.46536	0.37771	0.50648	0.54289	0.76942	0.56986	0.5584	0.84628	0.80246	1	0.553	0.65278	0.62716	0.99393	0.80853	0.54087	0.15724	0.48356	0.6784	0.81999	0.43367	0.63997	0.44311	0.54963	0.36692	0.68312	0.75594	0.58132	0.22466
0.00021863	0.03695	0.19415	0.34624	0.34726	0.2773	0.45018	0.66397	0.72228	0.58447	0.7079	0.58286	0.31578	0.19566	0.18485	0.25074	0.27039	0.36753	0.40608	0.28425	0.32839	0.23995	0.25563	0.19013	0.32828	0.52401	0.84103	1	0.67734	0.53943	0.57014	0.82998	0.73605	0.60075	0.52674	0.5818	0.62405	0.5522	0.016684	-0.92917
0.38408	0.61466	0.58916	0.49944	0.43097	0.37612	0.2997	0.4657	0.72351	1	0.81842	0.66898	0.44411	0.52157	0.4497	0.47825	0.28635	0.25015	0.12092	0.19242	0.27001	0.37259	0.30553	0.20254	0.012345	0.23616	0.5776	0.72653	0.5242	0.31024	0.36152	0.3782	0.24516	0.08441	0.079054	0.21717	0.20455	0.12094	-0.24784	-0.64095
0.62726	0.61217	0.53896	0.67588	0.27016	0.13437	0.10475	0.23719	0.23607	0.089099	0.31152	0.31207	0.49425	0.45793	0.69041	0.60267	0.6647	0.56243	0.67085	0.38919	0.27351	0.44787	0.6619	0.83347	1	0.962	0.98938	0.53784	0.48699	0.3959	0.41714	0.41322	0.55964	0.37299	0.51549	0.3294	0.5954	0.44061	0.61999	0.78485
0.87018	0.41792	-0.011459	-0.11308	-0.0034779	0.1056	0.14656	0.21307	0.30512	0.43282	0.42962	0.53444	0.58286	0.30299	0.28331	0.055049	0.45623	0.51529	0.58658	0.60787	0.60574	0.79941	0.64937	0.69725	0.89252	0.86379	1	0.80154	0.83346	0.6366	0.50252	0.66161	0.75152	0.78238	0.73663	0.60574	0.83187	0.81857	0.72492	0.16944
1	0.92015	0.71237	0.67905	0.56089	0.47587	0.20753	0.088805	0.36356	0.73308	0.88963	0.80829	0.63768	0.53187	0.49123	0.55092	0.40136	0.31446	0.23143	0.5014	0.46305	0.36505	0.23929	0.31972	0.49054	0.30561	0.39185	0.33231	0.57309	0.53348	0.63379	0.42421	0.3364	0.074939	0.28461	0.355	0.51824	0.5701	0.52509	0.398
0.50251	0.83701	0.89538	0.73824	0.68734	0.64198	0.81251	0.86986	0.92886	0.63363	0.62543	0.55423	0.63379	0.41163	0.25509	0.17296	0.067532	0.2768	0.13335	0.40112	0.32788	0.44959	0.50325	0.44301	0.55277	0.53217	0.72141	0.94372	1	0.86295	0.72279	0.77893	0.79332	0.54866	0.18741	0.16031	0.14029	0.16372	0.036746	0.0002171
0.54534	0.48315	0.39819	0.16891	0.30232	0.32667	0.38531	0.55979	0.68181	0.7351	0.65007	0.62222	0.44714	0.2928	-0.071308	0.23885	0.13102	0.23108	0.078563	0.29727	0.31645	0.47382	0.44417	0.72601	0.74113	0.85424	1	0.86416	0.61937	0.50093	0.47218	0.78625	0.63696	0.6688	0.45854	0.61231	0.7237	0.85609	0.83579	0.79148
0.39298	0.7268	0.7776	1	0.84695	0.9354	0.67908	0.81865	0.88269	0.80301	0.73724	0.70173	0.57543	0.63584	0.35744	0.49661	0.35898	0.29944	0.20304	0.20959	0.32712	0.38829	0.43851	0.50724	0.6682	0.59191	0.58827	0.68685	0.76681	0.78833	0.55184	0.57002	0.50611	0.49447	0.22298	0.093343	0.030786	-0.22712	-0.2469	-0.14496
0.41273	0.28282	0.4077	0.6003	0.6956	0.63928	0.73372	0.79609	1	0.97743	0.80967	0.73321	0.56375	0.839	0.56816	0.39744	0.38989	0.50729	0.65644	0.46358	0.35501	0.45349	0.30408	0.43187	0.25981	0.41823	0.56295	0.73303	0.61127	0.50419	0.59263	0.56116	0.39787	0.47798	0.44684	0.50612	0.019445	0.1535	0.17538	0.46455
-0.014443	0.42864	0.61828	0.27089	0.16376	-0.033512	0.11384	0.22131	0.24142	0.14261	0.14018	0.26188	0.36727	0.62348	0.86721	0.89079	0.62452	0.40541	0.41858	0.66613	0.64013	0.54964	0.49902	0.36831	0.47891	0.28025	0.3964	0.26569	0.31007	0.34335	0.57044	0.57911	0.58015	0.37421	0.56281	0.75523	1	0.97434	0.87553	0.72403
0.22701	0.64826	0.73354	0.64306	0.40954	0.60163	0.62521	0.72733	0.96704	0.63183	0.73222	0.55693	0.73931	0.80757	0.46503	0.44815	0.22532	0.40184	0.43106	0.51093	0.26242	0.34351	0.23677	0.3312	0.068319	0.44777	0.65118	1	0.7521	0.84788	0.62345	0.66878	0.28889	0.48721	0.38631	0.4456	0.18571	-0.095759	-0.20158	-0.089536
0.44684	0.34765	0.35026	0.41376	0.4112	0.30882	0.31212	0.40064	0.45988	0.36769	0.22762	0.12865	0.045369	0.0028381	-0.016381	-0.046078	-0.097533	0.0038597	0.16033	0.30802	0.28971	0.2383	0.22505	0.20359	0.14075	0.052123	0.081812	0.13339	0.29236	0.38259	0.67006	0.84625	1	0.95069	0.96201	0.99494	0.97781	0.87747	0.74537	0.67906
0.046052	0.053915	0.038612	0.040465	0.013689	-0.033631	-0.096744	-0.054178	-0.0048415	0.015591	0.10534	0.18178	0.25789	0.18856	0.18176	0.14826	0.20606	0.23106	0.2541	0.27552	0.26419	0.28137	0.2546	0.24059	0.26776	0.3019	0.32772	0.33082	0.2903	0.24339	0.27647	0.43681	0.58919	0.68545	0.66605	0.72492	0.89015	0.97629	1	0.85572
0.95624	0.89597	0.84151	0.94365	0.8993	0.75267	0.58318	0.67056	0.76989	0.80205	0.68657	0.75742	0.72195	0.69304	0.6716	0.68201	0.81969	0.86357	0.81429	0.78767	0.72372	0.79679	0.83389	0.83406	0.78869	0.75446	0.81999	0.957	1	0.87436	0.83176	0.50177	0.33783	0.042233	0.023021	-0.020466	-0.20621	-0.50015	-0.75061	-0.81448
0.36605	0.26045	0.15588	0.081178	0.049522	-0.0046695	-0.021247	-0.022313	0.054712	0.035776	-0.0047138	-0.01075	0.020668	0.042039	0.08293	0.13037	0.19307	0.24181	0.31219	0.34095	0.35007	0.37096	0.41308	0.34911	0.29955	0.29051	0.3201	0.30921	0.25271	0.19906	0.28692	0.39278	0.59581	0.70568	0.85961	0.95077	1	0.81514	0.52483	0.14654
0.1647	0.12918	0.099014	0.12489	0.16082	0.10632	-0.031183	-0.066221	-0.024398	-0.015303	0.30561	0.50775	0.65798	0.44156	0.3739	0.35827	0.44942	0.5072	0.44545	0.37486	0.27852	0.36779	0.41758	0.43842	0.5777	0.6397	0.74396	0.65162	0.61266	0.39792	0.42807	0.44425	0.65176	0.61318	0.62143	0.66136	0.94541	1	0.98823	0.76202
0.86459	0.97389	1	0.93892	0.82587	0.66836	0.65459	0.67747	0.74008	0.67523	0.72694	0.78737	0.64994	0.45572	0.35072	0.34159	0.45782	0.48064	0.46967	0.47233	0.47704	0.575	0.60843	0.60452	0.64936	0.71881	0.87254	0.92509	0.92112	0.72255	0.74405	0.42242	0.27525	0.030978	0.050859	0.095055	-0.15151	-0.46444	-0.63013	-0.34512
0.40194	0.44109	0.4842	0.5049	0.46046	0.4594	0.55602	0.75096	0.91599	0.99465	0.9968	1	0.95826	0.93177	0.93469	0.94232	0.8649	0.64193	0.38024	0.20923	0.13736	0.11839	0.0926	0.052034	0.092673	0.10151	0.10834	0.051226	0.03667	0.035544	0.07277	0.048953	0.045995	0.023222	0.029476	0.023163	-0.045294	-0.12733	-0.15843	-0.06865
5.8822e-05	0.12074	0.27104	0.48491	0.63829	0.71943	0.7761	0.87616	0.99326	1	0.9853	0.83063	0.60197	0.3064	0.1363	0.061339	0.04929	0.036964	0.012927	-0.016663	-0.016117	0.0133	0.031692	0.021896	0.026501	0.033704	0.056774	0.077053	0.11764	0.20863	0.38992	0.54383	0.56038	0.4227	0.22629	0.097577	0.02571	-0.0083725	-0.048172	-0.10703
0.0060968	0.009531	0.02441	0.027112	0.021871	-0.0070511	-0.028412	-0.0053831	0.03671	0.09535	0.15913	0.18147	0.14339	0.050781	0.010033	0.054106	0.19341	0.43696	0.68902	0.86872	0.93121	0.92959	0.92654	0.89203	0.88937	0.88922	0.91157	0.8971	0.87101	0.83306	0.85257	0.86064	0.88678	0.8834	0.90661	0.93066	0.96543	0.97919	0.99474	1
0.00010237	-0.03412	-0.043429	-0.039383	0.0095814	0.084492	0.2487	0.43416	0.58583	0.63229	0.64182	0.62877	0.63913	0.70749	0.83918	0.94752	1	0.97748	0.93586	0.91413	0.9246	0.94309	0.95836	0.94679	0.95717	0.9314	0.93435	0.93963	0.92819	0.91219	0.93152	0.90869	0.88085	0.79309	0.78609	0.81348	0.81195	0.76781	0.69821	0.68765
0.085676	0.068452	0.049711	0.042907	0.023683	-0.030275	-0.087283	-0.088768	-0.040308	-0.013635	0.09698	0.16713	0.23938	0.20879	0.22622	0.24207	0.26269	0.26096	0.24432	0.26582	0.28613	0.32569	0.31727	0.29776	0.30525	0.30411	0.34909	0.36402	0.38646	0.33134	0.4115	0.45463	0.56698	0.58015	0.63327	0.69207	0.81245	0.9356	1	0.94915
0.017338	0.050219	0.043382	0.040167	0.020694	0.02053	0.007274	0.003601	0.0048455	0.012431	0.0073093	0.028274	0.0086873	0.01689	0.0061681	0.033839	0.062933	0.093214	0.11314	0.14251	0.14585	0.15432	0.14444	0.13276	0.13698	0.14185	0.18831	0.1875	0.21181	0.26279	0.36369	0.38738	0.39797	0.3688	0.35007	0.29186	0.29501	0.44544	0.69677	1
0.076599	0.10051	0.12363	0.14917	0.1206	0.071705	0.015761	-0.0067297	-0.0072228	-0.008112	0.011597	0.035958	0.053594	0.12905	0.1944	0.22593	0.16916	0.12441	0.10753	0.11685	0.10533	0.12842	0.16126	0.18664	0.18527	0.15416	0.16462	0.18815	0.18634	0.14038	0.12071	0.10118	0.10357	0.098013	0.09932	0.098958	0.27279	0.63612	0.94483	1
0.080687	0.0020477	-0.071403	-0.067239	-0.045679	-0.019104	0.001626	0.03916	0.11007	0.13888	0.20211	0.27676	0.29382	0.26118	0.1809	0.19726	0.25484	0.30215	0.29695	0.27342	0.29095	0.32923	0.38737	0.37513	0.36806	0.33186	0.32962	0.29629	0.26046	0.27443	0.43936	0.5142	0.56445	0.47879	0.52892	0.5935	0.71325	0.76979	0.87867	1
0.00015075	0.023441	0.03081	0.01969	-0.0060836	-0.058635	-0.062543	-0.018942	0.034069	0.058472	0.14697	0.27436	0.34238	0.28681	0.23557	0.20216	0.2311	0.25818	0.29329	0.36022	0.3397	0.31494	0.27093	0.22159	0.17596	0.1134	0.13057	0.087115	0.061228	-0.014763	0.054454	0.097674	0.2394	0.30968	0.43735	0.54725	0.71287	0.81102	0.91028	1
0.085015	0.1141	0.13479	0.13549	0.10971	0.063623	0.037979	0.024497	0.028795	0.02755	0.038454	0.038013	0.026988	0.028645	0.071005	0.10634	0.11888	0.08893	0.054941	0.030742	0.019281	0.019152	0.017043	0.0048429	0.0075353	0.0036073	0.01689	0.031651	0.051092	0.058454	0.06307	0.044232	0.028579	0.0014005	-0.019354	-0.025034	0.034555	0.24038	0.57885	1
0.952	1	0.97306	0.92088	0.76062	0.65246	0.54882	0.68603	0.76602	0.81745	0.63774	0.49944	0.3754	0.43456	0.44415	0.51812	0.60803	0.66071	0.58079	0.52806	0.64075	0.65601	0.62774	0.42183	0.3754	0.37061	0.51252	0.64241	0.63252	0.54195	0.58557	0.37546	0.25302	0.0010615	0.050579	0.02874	-0.13485	-0.37487	-0.56749	-0.57768
1	0.91124	0.85982	0.72035	0.59744	0.36006	0.32579	0.41615	0.51627	0.55925	0.4024	0.37583	0.22102	0.34119	0.3701	0.45457	0.52043	0.61719	0.49848	0.52612	0.37636	0.46424	0.37412	0.39448	0.45025	0.48071	0.68018	0.93281	0.93865	0.76149	0.59209	0.40189	0.26529	0.050527	0.14447	0.22332	0.15548	-0.21388	-0.51918	-0.6791
0.38943	0.24674	0.13849	0.089314	0.046378	-0.0013408	-0.016833	-0.0085279	0.041703	0.019911	-0.012797	-0.007918	0.014761	0.039144	0.079077	0.13909	0.22007	0.30152	0.35286	0.3637	0.32924	0.33108	0.363	0.30793	0.29149	0.28079	0.30717	0.27235	0.21146	0.16746	0.3007	0.43752	0.65743	0.74535	0.88614	0.98247	1	0.80987	0.52262	0.21653
0.37682	0.44072	0.43498	0.35204	0.23866	0.19792	0.23047	0.3012	0.30993	0.26123	0.2831	0.37096	0.44795	0.41392	0.29177	0.15257	0.044165	-0.014296	-0.045874	-0.045275	-0.012795	0.05771	0.10779	0.12656	0.12013	0.10457	0.066096	0.030821	0.061287	0.13395	0.23668	0.34614	0.47998	0.6045	0.6139	0.52337	0.48425	0.62714	0.8366	1
0.071549	0.044578	0.030596	0.038926	0.029808	0.0026734	-0.022738	-0.017515	0.006122	0.0095758	0.05486	0.097279	0.13303	0.10969	0.096796	0.085834	0.10073	0.086776	0.0612	0.029151	0.018327	0.029479	0.047174	0.03735	0.04332	0.056355	0.090666	0.11995	0.154	0.15981	0.18044	0.14979	0.15181	0.11779	0.1049	0.087184	0.17192	0.44564	0.75326	1
0.058085	0.056221	-0.0083214	-0.0034918	-0.049541	-0.077362	-0.16189	-0.10811	-0.035072	0.03014	0.07538	0.15112	0.20741	0.30503	0.41511	0.48372	0.55885	0.54306	0.4754	0.34045	0.27522	0.27558	0.29458	0.28315	0.36513	0.4028	0.49517	0.5159	0.5651	0.46867	0.54291	0.50875	0.58512	0.52001	0.59212	0.72811	0.94342	1	0.96211	0.79147
0.16609	0.18267	0.17836	0.17855	0.19003	0.14306	0.075935	-0.00026694	-0.020831	-0.071655	-0.064487	-0.043201	-0.0062404	0.019202	0.12755	0.18797	0.28934	0.2961	0.28631	0.31552	0.41198	0.6297	0.74179	0.75358	0.70897	0.71188	0.75315	0.85803	0.89885	0.90044	0.89026	0.95913	1	0.96658	0.88556	0.85226	0.92505	0.89751	0.86572	0.74045
0.026462	0.057719	0.054547	0.11405	0.12156	0.086907	-0.00243	-0.044743	-0.037615	-0.040559	0.12878	0.31685	0.43138	0.42425	0.37514	0.31402	0.31138	0.3279	0.33687	0.28127	0.25665	0.35505	0.41979	0.38317	0.34907	0.38103	0.48871	0.54999	0.5348	0.45041	0.46556	0.56142	0.74536	0.80384	0.77806	0.75546	0.86864	0.96276	1	0.88271
0.097234	0.085867	0.085639	0.096381	0.065061	0.025347	-0.011052	-0.015809	-0.0082307	-0.005975	0.012344	0.039772	0.066717	0.11383	0.14982	0.1695	0.14992	0.12788	0.11174	0.10946	0.099625	0.10653	0.11979	0.12781	0.12898	0.11976	0.14176	0.17467	0.19205	0.15352	0.12953	0.090284	0.10184	0.10094	0.11611	0.10917	0.22688	0.52583	0.83146	1
0.0071373	0.04299	0.056026	0.071634	0.054165	0.034726	0.0046348	-0.0064013	-0.0060066	-0.011937	-0.0075616	0.0091636	0.01781	0.081443	0.18016	0.26513	0.24907	0.17144	0.098988	0.058241	0.033164	0.040746	0.080199	0.10023	0.11407	0.12248	0.1462	0.1647	0.15239	0.12789	0.10868	0.070574	0.047928	0.028946	0.03397	0.045571	0.19085	0.50081	0.81685	1
0.053768	0.041818	0.021576	0.020843	-0.0055615	-0.040136	-0.063506	-0.043707	-0.0049229	0.0062504	0.035385	0.083768	0.10831	0.11508	0.08966	0.072375	0.095627	0.12135	0.13073	0.1216	0.098678	0.088839	0.08441	0.058421	0.076402	0.0827	0.14602	0.17022	0.17038	0.12895	0.15423	0.15865	0.20816	0.22921	0.30224	0.35919	0.4114	0.52222	0.72553	1
0.0036408	0.0020397	0.0027417	0.0029155	0.0025211	0.0014047	0.001291	0.0011908	0.0011139	0.0020264	0.002501	0.0029957	0.00213	0.0022871	0.0016353	0.0027584	0.0029021	0.0045867	0.0044262	0.0047103	0.0019863	0.00077297	-3.5895e-05	0.0012944	0.0015919	0.0015451	-9.6058e-05	-0.00039019	-0.00068432	0.0011975	0.0016052	0.0039316	0.0025712	0.0031361	0.0016754	0.0035806	0.0035539	0.0039784	0.33567	1
1	0.953	0.91627	0.87259	0.86109	0.79898	0.72783	0.68609	0.69344	0.66362	0.55362	0.45284	0.43082	0.42532	0.39827	0.32038	0.2896	0.30251	0.33255	0.35959	0.37376	0.46939	0.54439	0.52748	0.45023	0.38074	0.41266	0.43873	0.44699	0.34867	0.23582	0.031551	-0.026219	-0.052994	0.070519	0.18634	0.17648	0.073298	-0.075837	-0.099858
0.031296	0.011271	-0.033157	-0.0031847	-0.010259	-0.029445	-0.053059	0.0016636	0.069054	0.024571	0.10103	0.21218	0.32236	0.27776	0.23167	0.20867	0.27426	0.27269	0.23747	0.15593	0.10824	0.20591	0.24131	0.22812	0.17834	0.17096	0.29586	0.30276	0.33399	0.21712	0.30107	0.27089	0.44713	0.50187	0.66951	0.65889	0.76887	0.86639	1	0.97224
0.40825	0.46848	0.44616	0.35091	0.24053	0.22563	0.28098	0.35541	0.34943	0.28451	0.28	0.32418	0.35567	0.29663	0.18342	0.076096	0.0042154	-0.01988	-0.028439	-0.016664	0.015344	0.072371	0.11767	0.13149	0.12435	0.10385	0.065607	0.034786	0.078277	0.17097	0.28107	0.39308	0.50627	0.60428	0.56684	0.45145	0.40998	0.56387	0.79938	1
0.79273	0.8153	0.75995	0.71995	0.64192	0.51214	0.27905	0.066429	-0.13332	-0.27596	-0.22898	-0.11011	0.07418	0.11379	0.19816	0.13393	0.18569	0.2469	0.3563	0.34374	0.28796	0.43479	0.77741	0.97543	0.95981	0.88328	0.95521	1	0.9387	0.72361	0.69084	0.46665	0.4516	0.31957	0.53463	0.67601	0.83642	0.68512	0.518	0.30636
0.29151	0.15123	0.016143	-0.072183	-0.11393	-0.081557	0.03639	0.22552	0.37497	0.40476	0.44411	0.45028	0.46395	0.41103	0.42531	0.59727	0.76845	0.88349	0.88544	0.89097	0.92117	0.91846	0.85559	0.80021	0.81754	0.8806	0.90989	0.978	0.98628	1	0.98739	0.92525	0.89439	0.74192	0.73576	0.71321	0.80945	0.78067	0.70086	0.49203
0.015391	0.045577	0.060646	0.073346	0.055805	0.0096706	-0.031281	-0.044643	-0.017762	-0.015837	-5.9079e-05	0.012062	0.022403	0.066667	0.11774	0.14617	0.12895	0.085978	0.077634	0.063185	0.067544	0.0725	0.084703	0.083714	0.096929	0.10599	0.12022	0.13265	0.13938	0.11796	0.11146	0.077003	0.072309	0.045557	0.050799	0.065877	0.26235	0.62969	0.93529	1
0.13355	0.11483	0.0959	0.086484	0.050261	0.019803	0.0014369	-0.0023457	0.0084384	0.023208	0.04011	0.041891	0.025412	0.010841	0.036786	0.071443	0.0902	0.075302	0.060599	0.068632	0.080873	0.11038	0.13064	0.11034	0.099933	0.086501	0.10502	0.096624	0.060804	0.035559	0.021787	0.0050117	0.003684	-0.01324	0.02311	0.05259	0.26305	0.64819	0.94942	1
-0.018937	-0.0067977	0.0098886	0.008322	-0.0092913	-0.00029688	0.067751	0.19674	0.27183	0.28457	0.27938	0.33824	0.44556	0.52128	0.55595	0.55717	0.55379	0.52008	0.55132	0.56866	0.5748	0.43653	0.3339	0.24695	0.26287	0.24719	0.23025	0.2063	0.15234	0.11041	0.086983	0.17618	0.39498	0.73804	1	0.99276	0.86551	0.71432	0.73892	0.75226
0.8675	0.59816	0.33788	0.10538	0.034601	0.027561	0.032347	0.034324	0.024239	0.030181	-0.0030608	0.18894	0.50966	0.83166	0.9198	0.78321	0.63086	0.51933	0.4625	0.39197	0.28109	0.25259	0.30745	0.2744	0.16716	0.027868	0.0062731	0.039733	0.13754	0.16908	0.18287	0.18534	0.50017	0.76654	1	0.83755	0.71025	0.71921	0.84336	0.96876
0.13764	0.17188	0.1969	0.2541	0.35815	0.52373	0.70473	0.90709	1	0.93776	0.71932	0.54777	0.5013	0.47027	0.4651	0.37353	0.2936	0.18576	0.079263	0.04434	0.015794	0.051967	0.055015	0.048242	0.033703	0.021002	0.013707	0.020147	0.063608	0.086808	0.12981	0.057269	0.028174	-0.029077	0.016089	0.071841	0.13812	0.13725	0.14561	0.18129
0.087727	0.037436	-0.00015272	0.00049036	0.011056	0.0076095	0.0082843	0.02543	0.037431	0.020697	0.013796	0.022518	0.011359	0.024674	0.14487	0.41675	0.72146	0.93519	1	0.92788	0.76621	0.59818	0.51888	0.4564	0.42654	0.4141	0.52493	0.60254	0.56217	0.39203	0.25606	0.16628	0.13995	0.20469	0.39816	0.62837	0.7164	0.60168	0.40672	0.205
0.63281	0.48501	0.38084	0.26577	0.20405	0.097319	0.042195	0.01192	-0.00016881	0.010646	-0.044505	-0.078235	-0.099894	-0.040887	0.056837	0.1248	0.25616	0.33729	0.44228	0.50391	0.53167	0.50228	0.47698	0.53957	0.6476	0.70523	0.67563	0.62827	0.58437	0.73565	0.91041	1	0.90718	0.72697	0.63716	0.49794	0.39676	0.31931	0.35009	0.43156
0.86486	0.93452	0.93743	0.84697	0.69455	0.56097	0.53624	0.59034	0.70338	0.70674	0.39643	0.036443	-0.1284	0.12385	0.47738	0.68598	0.87801	0.9711	1	0.94949	0.76929	0.70075	0.58546	0.52687	0.4365	0.47782	0.66095	0.80421	0.93687	0.86301	0.84987	0.43185	0.28143	0.1459	0.32489	0.40888	0.34029	0.18055	0.019259	0.00015105
0.11627	0.080678	0.061309	0.088915	0.070528	0.013406	-0.046991	-0.059285	-0.021526	-0.013826	0.054082	0.12781	0.19849	0.19853	0.20783	0.2006	0.2374	0.26812	0.28075	0.29706	0.28489	0.32855	0.34889	0.33185	0.33394	0.29442	0.34004	0.35285	0.40077	0.36256	0.40264	0.40473	0.55388	0.65071	0.73864	0.7208	0.81328	0.91855	1	0.91422
0.06217	0.083281	0.093143	0.097086	0.073019	0.032425	0.004118	-0.001887	0.0081387	0.0020554	0.008278	0.0069203	-0.00068078	0.019966	0.082862	0.14174	0.15603	0.12721	0.089159	0.055994	0.04409	0.05684	0.070159	0.068413	0.069158	0.062152	0.063785	0.077852	0.097079	0.10391	0.11197	0.098842	0.090473	0.070702	0.074678	0.081797	0.16934	0.38774	0.69478	1
0.012052	0.039384	0.067446	0.096577	0.067639	0.033155	-0.0073683	0.00095967	0.01133	0.015126	0.038239	0.036755	0.029475	0.0040093	0.047917	0.089382	0.12213	0.10597	0.096647	0.096181	0.09127	0.1132	0.13123	0.11897	0.076427	0.034126	0.039373	0.061923	0.084945	0.071696	0.10033	0.085974	0.11111	0.099504	0.13231	0.1537	0.30082	0.55887	0.83663	1
0.33105	0.22185	0.14254	0.091684	0.073535	0.014392	-0.0019037	0.010567	0.055422	0.039763	0.011287	-0.0054418	-0.018081	0.0049079	0.10578	0.2682	0.45699	0.57452	0.65452	0.63108	0.54429	0.46538	0.42501	0.39289	0.35996	0.36476	0.43152	0.47987	0.43032	0.31087	0.26471	0.28883	0.39418	0.52777	0.71493	0.92625	1	0.8526	0.59021	0.30335
0.22785	0.27636	0.29226	0.27362	0.19504	0.11143	0.085154	0.11596	0.18363	0.20289	0.23327	0.3212	0.42969	0.48527	0.42776	0.36857	0.398	0.40478	0.33297	0.17375	0.071541	0.021295	0.0075294	-0.0090096	0.0088396	0.044278	0.080766	0.081941	0.041491	-0.0064072	-0.021829	0.043362	0.21013	0.37083	0.45674	0.43316	0.43218	0.54425	0.75144	1
0.0037387	0.0020797	0.0034043	0.0060404	0.0052929	0.0058175	0.004283	0.0060666	0.0048535	0.0047486	0.0040732	0.0042961	0.0032141	0.0050371	0.0032403	0.0035158	0.0024797	0.0031879	0.0037584	0.0023485	0.0021846	0.0019026	0.0015747	0.0015026	0.00056487	0.00026322	-0.00047778	0.0013649	0.00042716	0.0016272	0.0027092	0.0053781	0.0051814	0.0040732	0.0029125	0.0030436	0.0042174	0.0044141	0.33657	1
0.98822	1	0.95997	0.9824	0.91021	0.91443	0.87214	0.89791	0.92031	0.98559	0.73197	0.52047	0.3023	0.34594	0.38966	0.45129	0.51535	0.55107	0.53917	0.54995	0.57002	0.60895	0.66728	0.6482	0.67253	0.63547	0.68182	0.64088	0.64779	0.59881	0.57416	0.31648	0.13418	-0.017512	0.069109	0.12621	0.031206	-0.1004	-0.23961	-0.24628
0.10477	0.096892	0.075682	0.10013	0.054571	0.03794	-0.0054725	0.014439	0.0045307	-0.020371	0.032762	0.18544	0.31576	0.31413	0.2486	0.19557	0.22421	0.24882	0.22172	0.15191	0.079846	0.11507	0.17336	0.18614	0.19117	0.19952	0.27901	0.33587	0.379	0.35883	0.37121	0.42207	0.55292	0.64804	0.68827	0.66675	0.755	0.88162	1	0.98005
0.97808	0.98927	0.96502	1	0.86993	0.69662	0.50534	0.41422	0.40991	0.4057	0.37756	0.3536	0.30701	0.3234	0.3396	0.39565	0.42899	0.46641	0.45233	0.44045	0.43644	0.4212	0.35723	0.26163	0.21831	0.23801	0.2708	0.25358	0.24416	0.26381	0.33768	0.24081	0.15581	0.049211	0.066137	0.041628	0.0020269	-0.086976	-0.15751	-0.22021
0.050546	0.03909	0.039247	0.03186	0.0018455	-0.058241	-0.08652	-0.058816	-0.015694	0.0012045	0.040603	0.091401	0.13926	0.14418	0.11742	0.09545	0.08241	0.093177	0.07996	0.079433	0.084946	0.10726	0.12194	0.10703	0.11512	0.12817	0.13957	0.13961	0.16009	0.16162	0.17247	0.13882	0.16312	0.17165	0.19062	0.18893	0.2601	0.47812	0.75046	1
0.33811	0.41788	0.40869	0.32853	0.16446	0.031349	0.0069918	-0.0067238	0.00028099	-0.074745	-0.07038	-0.00021752	0.17149	0.36075	0.51888	0.59762	0.64002	0.64524	0.62988	0.67439	0.64956	0.67732	0.62756	0.68246	0.76566	0.8258	0.82537	0.74278	0.71819	0.66617	0.71418	0.61376	0.70537	0.72249	0.85363	0.88948	0.95733	0.99332	1	0.96802
0.037818	0.063033	0.079055	0.097072	0.084213	0.06021	0.037007	0.019928	0.016413	0.0047544	0.012026	0.030429	0.039458	0.063564	0.088398	0.10574	0.088598	0.054427	0.026838	0.0078099	-0.010825	-0.011186	-0.00034038	0.011583	0.024532	0.035719	0.058716	0.084748	0.11599	0.11044	0.097697	0.053845	0.0434	0.031125	0.027995	0.040597	0.16244	0.44427	0.75454	1
0.17589	0.17845	0.18122	0.18208	0.15105	0.10317	0.051109	0.023718	0.0070173	-0.0070857	-0.010648	-0.00097222	0.017091	0.032311	0.061946	0.069944	0.067477	0.030186	0.0060933	-0.0081529	-0.0069582	0.040472	0.11287	0.15962	0.17333	0.16457	0.15999	0.19235	0.22265	0.24398	0.21703	0.16757	0.13184	0.092317	0.06417	0.05707	0.19263	0.53007	0.84269	1
-0.0022162	0.0024699	-0.0085005	-0.0086901	-0.01725	-0.0015841	0.030063	0.04469	0.075019	0.09259	0.1181	0.16647	0.21014	0.28533	0.33094	0.3878	0.4444	0.52055	0.52546	0.52204	0.48222	0.51343	0.55536	0.6081	0.63476	0.69865	0.80004	0.93181	1	0.98954	0.95034	0.92915	0.92639	0.87551	0.753	0.62958	0.54402	0.50066	0.44444	0.37758

## Sheet: 1p-SVIM
0.40832	0.1611	0.22051	0.50228	0.78597	0.97263	0.90688	0.89213	0.79673	0.86001	0.85543	0.86987	0.74846	0.58668	0.33473	0.2021	0.17516	0.19683	0.31953	0.39408	0.57963	0.46435	0.40003	0.2117	0.3132	0.41297	0.28061	0.36283	0.11527	0.10793	-0.33823	-0.27553	-0.10936	0.32996	0.3943	0.36717	0.4996	0.45028	0.40913	0.22427	0.12482	0.11105	-0.026332	0.17583	0.24023	0.32751	0.22005	0.17546	0.06879	-0.045305
0.56661	0.50717	0.46899	0.44467	0.41743	0.4195	0.39687	0.36308	0.30079	0.27034	0.24594	0.22871	0.21772	0.18898	0.12289	0.073064	0.037702	0.033797	0.012357	0.013941	0.029528	0.020625	0.011637	-0.007091	-0.0015789	-0.0027205	-0.032318	-0.034192	-0.074777	-0.070122	-0.10265	-0.072868	-0.055457	-0.014035	0.0050275	0.035935	0.082336	0.10226	0.11036	0.085737	0.081978	0.08164	0.089216	0.12911	0.15358	0.19124	0.16339	0.16694	0.14418	0.16892
0.6735	0.60984	0.56799	0.66218	0.72062	0.83622	0.82938	0.77515	0.71414	0.77142	0.80536	0.82253	0.79245	0.75744	0.73495	0.73284	0.7753	0.79779	0.81672	0.8428	0.93321	0.92633	0.96451	0.93449	0.98762	1	0.89477	0.90072	0.74913	0.76896	0.68055	0.7522	0.81484	0.91592	0.93978	0.95148	0.9766	0.9261	0.87269	0.735	0.69701	0.64273	0.55202	0.59724	0.59336	0.61782	0.53258	0.48063	0.41312	0.29905
0.19832	0.1824	0.17205	0.2074	0.26248	0.34447	0.35456	0.31971	0.24642	0.21665	0.18894	0.18518	0.18101	0.16205	0.1167	0.072943	0.052243	0.036904	0.010601	-0.018859	-0.002271	0.0033225	0.00054777	0.0029887	0.037164	0.089037	0.062078	0.038826	-0.0029409	-0.0035505	-0.040948	-0.038479	-0.024088	0.011076	0.0074695	0.007131	0.028443	0.037356	0.060993	0.087173	0.11673	0.12791	0.116	0.17062	0.22269	0.27363	0.27035	0.27114	0.29944	0.34349
0.70427	0.651	0.62636	0.62453	0.61679	0.65059	0.62924	0.6447	0.62902	0.68091	0.71222	0.79047	0.90733	0.98398	1	0.96519	0.90958	0.85743	0.85575	0.85699	0.90318	0.845	0.7837	0.6945	0.71191	0.7537	0.69971	0.65547	0.5476	0.5067	0.37045	0.37124	0.42581	0.57874	0.65002	0.70609	0.74495	0.68531	0.62006	0.53729	0.53912	0.50543	0.45906	0.46877	0.49599	0.53119	0.50108	0.45314	0.35954	0.28272
0.54128	0.55398	0.56355	0.59088	0.57151	0.62305	0.61104	0.57855	0.5659	0.61411	0.60115	0.57109	0.55075	0.49147	0.40849	0.34679	0.33566	0.28298	0.19837	0.1574	0.15524	0.085737	0.029791	0.0022787	0.065447	0.13063	0.037679	0.054578	-0.048515	-0.015144	-0.10545	-0.080417	-0.064603	0.001013	0.071515	0.074911	0.090495	0.016124	0.038876	0.016682	0.048753	0.057245	0.07577	0.16481	0.24357	0.33394	0.34332	0.30673	0.2398	0.24214
0.39983	0.24822	0.17273	0.21246	0.33802	0.49255	0.50561	0.5103	0.4939	0.56267	0.56167	0.61373	0.73829	0.65368	0.46248	0.2923	0.36248	0.43218	0.44223	0.54868	0.75982	0.78158	0.75004	0.59572	0.65076	0.64984	0.5868	0.55041	0.42039	0.35353	0.21395	0.265	0.51746	0.87515	1	0.99914	0.99156	0.89133	0.81245	0.60168	0.54226	0.46932	0.32376	0.35622	0.27583	0.3967	0.33886	0.38475	0.22871	0.11954
1	0.91297	0.87745	0.8568	0.78814	0.70033	0.6254	0.5395	0.47837	0.41929	0.37972	0.36874	0.39333	0.38436	0.305	0.23747	0.21788	0.22558	0.22228	0.20339	0.20864	0.18004	0.14204	0.078423	0.04908	0.062911	0.034333	-0.015079	-0.10238	-0.12421	-0.14066	-0.12277	-0.11609	-0.078692	-0.054908	-0.018989	0.0079035	0.03465	0.070069	0.091911	0.105	0.099427	0.079991	0.12525	0.15522	0.19521	0.18455	0.1914	0.17	0.1399
0.16083	0.10768	0.12286	0.16799	0.22794	0.30212	0.35264	0.40333	0.42874	0.49396	0.52036	0.52157	0.45516	0.39196	0.30532	0.27264	0.21252	0.16191	0.14036	0.18033	0.27323	0.24311	0.1652	0.089471	0.13993	0.21801	0.15066	0.089671	-0.072063	-0.12393	-0.21654	-0.17735	-0.13221	-0.022953	0.0073685	0.049209	0.061497	0.041242	0.04385	0.031092	0.081926	0.086331	0.030913	0.07506	0.13431	0.27613	0.26249	0.25109	0.15142	0.085911
-0.03805	-0.071262	-0.073627	-0.046392	-0.017243	0.027858	0.042591	0.037336	0.017101	0.041331	0.063212	0.12034	0.17038	0.18478	0.14889	0.13279	0.125	0.098382	0.050139	0.035398	0.066752	0.056965	0.049118	0.056264	0.099229	0.11135	0.064225	0.044089	-0.015338	-0.021466	-0.090227	-0.051148	-0.0028812	0.10995	0.16851	0.17765	0.18159	0.14208	0.15994	0.14023	0.15222	0.1273	0.08798	0.11385	0.14061	0.22838	0.22892	0.21986	0.14327	0.10404
0.6471	0.56255	0.60898	0.65948	0.66179	0.6849	0.65397	0.64805	0.6041	0.6712	0.7016	0.72265	0.77783	0.76419	0.69463	0.68383	0.74383	0.77639	0.73436	0.72042	0.77524	0.72919	0.62358	0.54814	0.60936	0.72309	0.5982	0.47881	0.24398	0.18981	0.014871	0.0095658	0.0031331	0.17056	0.1843	0.27459	0.34359	0.29887	0.24308	0.1425	0.20034	0.17211	0.025839	-0.03771	-0.074593	0.019432	0.11922	0.23336	0.15291	0.013131
0.052097	0.018145	-0.013869	-0.016639	-0.017	0.0080725	-0.0067069	-0.011748	-0.03578	-0.030409	-0.031084	-0.016401	-0.0022806	-0.0040096	-0.017125	-0.016551	-0.0038071	0.011107	0.02192	0.042377	0.073473	0.078659	0.077689	0.080446	0.11015	0.14516	0.14284	0.14577	0.12663	0.13289	0.12256	0.14872	0.19679	0.27077	0.31782	0.34351	0.36639	0.36366	0.38824	0.37389	0.3988	0.38872	0.37887	0.40286	0.43594	0.48756	0.49039	0.5024	0.48696	0.48445
0.62175	0.54216	0.49601	0.49286	0.48214	0.50248	0.47199	0.48539	0.48853	0.56309	0.55772	0.59481	0.72602	0.89707	1	0.9483	0.83994	0.72884	0.64107	0.59835	0.58659	0.55274	0.5112	0.46563	0.51969	0.57326	0.52267	0.4541	0.30423	0.26752	0.17425	0.1932	0.19857	0.3455	0.55789	0.82248	0.96667	0.91397	0.77198	0.61964	0.54644	0.5254	0.43996	0.42039	0.42926	0.56797	0.62424	0.66896	0.55334	0.47097
0.20764	0.18351	0.16738	0.21055	0.2202	0.23594	0.20339	0.18639	0.18038	0.18154	0.18701	0.17616	0.15346	0.09155	0.053819	0.063216	0.052693	0.028491	7.1482e-05	0.032379	0.08444	0.053654	0.00077197	-0.027923	0.010929	0.04827	-0.025732	-0.039136	-0.10832	-0.06	-0.10825	-0.062532	-0.02396	0.068199	0.079472	0.084435	0.10708	0.11645	0.11069	0.085506	0.13338	0.14242	0.10224	0.072517	0.096534	0.16161	0.16574	0.1669	0.12484	0.10912
0.56985	0.51007	0.53139	0.5448	0.58011	0.56695	0.54417	0.47891	0.37912	0.32113	0.30214	0.30764	0.29336	0.25868	0.20257	0.17795	0.13193	0.086841	0.02349	0.051275	0.14499	0.22564	0.15602	0.055528	-0.066125	-0.0053472	-0.0025565	0.076729	0.0059483	0.0073376	-0.043897	-0.013067	0.0286	0.11778	0.12465	0.13346	0.16284	0.26514	0.29026	0.26523	0.21797	0.25853	0.21427	0.25243	0.20725	0.26709	0.25656	0.24251	0.17081	0.068176
0.72108	0.68627	0.69972	0.78792	0.83884	0.95697	0.98558	1	0.94294	0.93319	0.9159	0.91776	0.93902	0.94823	0.88076	0.82831	0.76361	0.75862	0.75756	0.74573	0.8017	0.7511	0.67408	0.52384	0.5088	0.55139	0.53781	0.5538	0.53784	0.58354	0.51598	0.58937	0.63749	0.74605	0.68648	0.67712	0.68867	0.65897	0.61008	0.49331	0.43801	0.39361	0.3119	0.32025	0.28616	0.31582	0.25279	0.23466	0.12105	0.031446
0.22674	0.0067084	-0.022734	0.14726	0.31541	0.45645	0.3795	0.35372	0.39826	0.6521	0.72219	0.77658	0.85528	0.9014	0.79357	0.72409	0.6848	0.60996	0.55034	0.51957	0.79094	0.69293	0.5567	0.23767	0.31615	0.39514	0.2781	0.23535	-0.036433	-0.025281	-0.24759	-0.14409	0.096806	0.50801	0.69269	0.81299	0.83932	0.72388	0.64325	0.5443	0.59811	0.45791	0.22514	0.37788	0.49218	0.70747	0.57746	0.51784	0.29983	0.16398
-0.23084	-0.10952	0.0034427	0.13854	0.22009	0.28366	0.19252	0.12645	-0.038482	-0.15923	-0.26196	-0.20999	-0.043916	0.17763	0.41087	0.58816	0.56447	0.42494	0.26298	0.19049	0.19484	0.13634	0.11907	0.01614	0.05576	0.15211	0.17905	0.27684	0.24972	0.30506	0.18069	0.21709	0.32166	0.55721	0.74745	0.88606	1	0.84043	0.7277	0.56063	0.58074	0.59694	0.55389	0.55683	0.50639	0.6162	0.66788	0.73933	0.6188	0.52159
0.064019	-0.081909	-0.14555	-0.12135	-0.084993	-0.030678	-0.0025509	0.026344	0.035474	0.099073	0.10328	0.17935	0.25513	0.38889	0.42745	0.42735	0.3763	0.30958	0.25154	0.23451	0.28728	0.27577	0.23531	0.15491	0.1353	0.13311	0.077877	0.087394	0.040364	0.040236	-0.039391	-0.025302	0.055859	0.21886	0.34599	0.46103	0.5553	0.53213	0.46957	0.35209	0.34473	0.33352	0.27759	0.34018	0.40928	0.55016	0.53536	0.51487	0.42263	0.3648
-0.01933	-0.013926	-0.0019458	0.017225	0.039198	0.066888	0.075259	0.083909	0.078448	0.066544	0.083839	0.10062	0.12545	0.11208	0.094423	0.10628	0.1267	0.1193	0.086925	0.050841	0.066487	0.077774	0.086962	0.065604	0.051653	0.041242	0.0010494	0.0037678	-0.01817	-0.012602	-0.052241	-0.020568	0.023825	0.1257	0.2187	0.29183	0.32132	0.23692	0.16025	0.062569	0.030403	0.0092879	-0.015145	0.0054369	0.027261	0.088882	0.1139	0.12955	0.12131	0.1465
0.62086	0.55136	0.52081	0.56176	0.59559	0.67238	0.65135	0.68806	0.69549	0.6896	0.66118	0.62555	0.69202	0.71688	0.77376	0.789	0.77201	0.67356	0.543	0.50049	0.50171	0.54795	0.53326	0.47382	0.45546	0.44969	0.39392	0.34174	0.23544	0.21883	0.11064	0.20391	0.31944	0.52591	0.66313	0.78744	1	0.94786	0.84859	0.62008	0.60129	0.55345	0.43836	0.45548	0.52987	0.68308	0.65686	0.61286	0.48345	0.35284
0.018265	0.0095023	0.01606	0.048174	0.058377	0.088855	0.076326	0.074692	0.049198	0.046192	0.035405	0.010244	0.0039707	-0.0019099	0.002624	0.0022311	-0.020001	-0.03033	-0.031574	-0.0057328	0.030279	0.03144	0.028956	0.046202	0.078071	0.12183	0.089488	0.068207	0.024045	0.023993	0.012493	0.029799	0.035708	0.05284	0.04127	0.050945	0.059966	0.041159	0.016789	-0.0023906	0.020142	0.032365	0.021416	0.022414	0.022365	0.057051	0.04971	0.062665	0.032507	0.033647
0.32793	0.24949	0.21398	0.24281	0.28116	0.31944	0.32786	0.33919	0.32394	0.31608	0.26374	0.26217	0.2822	0.30901	0.25704	0.19377	0.18392	0.18727	0.15957	0.13498	0.1625	0.1596	0.10961	0.068301	0.13568	0.19115	0.15648	0.10239	-0.022543	-0.069264	-0.11491	-0.0039547	0.086219	0.17008	0.15889	0.14978	0.14281	0.11696	0.18605	0.16708	0.17717	0.1204	0.068013	0.10109	0.11318	0.17139	0.17383	0.14025	0.10014	0.048186
0.19087	0.21378	0.25918	0.2851	0.28047	0.25106	0.22213	0.18883	0.17104	0.20601	0.19469	0.17724	0.16425	0.1741	0.17432	0.1346	0.099081	0.088542	0.073678	0.065817	0.059022	0.059818	0.032146	0.033608	0.053847	0.13263	0.09234	0.050595	-0.071759	-0.10812	-0.14604	-0.065148	0.031353	0.13559	0.12246	0.075629	0.072408	0.082562	0.13508	0.10721	0.12299	0.10493	0.081135	0.082085	0.082697	0.11885	0.11729	0.14774	0.11055	0.056271
0.077902	0.078248	0.073868	0.076939	0.077161	0.089569	0.074355	0.059293	0.052836	0.079615	0.084544	0.11969	0.15179	0.18246	0.15412	0.13306	0.1154	0.11019	0.089047	0.097036	0.10657	0.10156	0.059348	0.031866	0.031764	0.032125	0.014164	-0.0098463	-0.017254	-0.0029941	-0.015205	-0.012059	0.0039445	0.055623	0.087918	0.098628	0.095807	0.092153	0.090683	0.078667	0.081831	0.063021	0.045335	0.04644	0.072281	0.10112	0.1073	0.10582	0.10335	0.07322
0.020775	0.049799	0.062639	0.067859	0.069146	0.067293	0.054276	0.0363	0.028566	0.025853	0.035065	0.08062	0.16125	0.21343	0.20923	0.1754	0.14127	0.12004	0.083448	0.074581	0.054076	0.043042	0.019553	0.03279	0.065361	0.090729	0.072019	0.044538	0.0043852	0.013736	0.01756	0.031173	0.03207	0.035745	0.052705	0.062041	0.064379	0.057266	0.064951	0.058338	0.055367	0.03631	0.012844	0.012932	0.024898	0.064953	0.073808	0.0705	0.043344	0.029779
0.10225	0.11123	0.10405	0.10815	0.07852	0.085368	0.070409	0.077156	0.073756	0.06953	0.076139	0.10629	0.16262	0.20358	0.17462	0.14935	0.10897	0.086146	0.07082	0.07364	0.098962	0.080004	0.067645	0.062951	0.055145	0.06598	0.041585	0.0559	0.040447	0.054841	0.064757	0.075249	0.079863	0.11043	0.13372	0.15228	0.1425	0.13385	0.14392	0.14057	0.14331	0.13035	0.10183	0.11519	0.1355	0.16711	0.16258	0.15127	0.12683	0.088732
0.39036	0.29468	0.24902	0.30087	0.31716	0.3622	0.32102	0.32785	0.28978	0.2469	0.20489	0.19248	0.21369	0.26389	0.30876	0.32369	0.30423	0.25011	0.22433	0.18398	0.23275	0.26142	0.21753	0.19293	0.1793	0.22985	0.18184	0.15793	0.11828	0.11463	0.07925	0.088235	0.088383	0.12377	0.13632	0.14233	0.16406	0.15166	0.11966	0.094542	0.069426	0.060366	0.011583	0.02742	0.005887	0.01031	0.023093	0.044088	0.042624	-0.010274
0.2286	0.181	0.15868	0.16912	0.14568	0.16229	0.17626	0.23276	0.26848	0.29292	0.27952	0.25411	0.22931	0.21707	0.197	0.18454	0.16223	0.1439	0.17004	0.19013	0.25088	0.25258	0.1922	0.10659	0.056652	0.085457	0.063733	0.094514	0.063312	0.056567	-0.031157	-0.044014	0.010927	0.096924	0.15582	0.20874	0.31192	0.30479	0.26348	0.17042	0.15766	0.16626	0.098914	0.10597	0.084462	0.14335	0.14824	0.18654	0.13625	0.39489
0.6463	0.67454	0.67653	0.65193	0.66491	0.77296	0.81813	0.73974	0.57376	0.48248	0.47743	0.47483	0.51694	0.47457	0.42099	0.36084	0.33002	0.31074	0.27943	0.23399	0.2619	0.23157	0.18182	0.073776	0.035735	0.10054	0.10796	0.11479	0.001099	0.02345	-0.01377	0.087383	0.06689	0.12857	0.12434	0.13565	0.11492	0.032983	0.0085179	-0.027667	-0.050681	-0.083298	-0.12406	-0.079236	-0.05277	0.010831	0.030118	0.074442	0.081952	0.079169
-0.066937	-0.25981	-0.23746	-0.10535	-0.037543	0.033123	0.053805	0.082029	0.076412	0.067341	0.10277	0.17728	0.32625	0.40334	0.34853	0.38841	0.43115	0.48227	0.45455	0.52053	0.70875	0.73195	0.64877	0.48067	0.50581	0.67	0.64278	0.70893	0.48802	0.41504	0.10755	0.1854	0.35868	0.70613	0.80218	0.86979	1	0.94629	0.96246	0.79111	0.78742	0.66756	0.47751	0.5622	0.57899	0.80027	0.75415	0.74071	0.53708	0.31983
0.68894	0.49426	0.47571	0.54856	0.64562	0.69153	0.76776	0.75201	0.7881	0.80266	0.84836	0.85681	0.93651	0.90604	0.86571	0.83937	0.86487	0.87255	0.85462	0.89017	1	0.99566	0.85329	0.6319	0.54015	0.59204	0.51763	0.56815	0.42862	0.40201	0.14071	0.15623	0.2495	0.50038	0.60823	0.71033	0.78846	0.71967	0.65936	0.53449	0.56848	0.54404	0.39882	0.39692	0.36528	0.52717	0.49757	0.50562	0.41377	0.35614
0.42041	0.38798	0.38105	0.45923	0.55635	0.68439	0.68648	0.5795	0.47208	0.46262	0.45672	0.45352	0.47233	0.48617	0.46728	0.41324	0.34388	0.23	0.098337	0.010791	0.056526	0.068152	0.050668	0.079642	0.19656	0.34467	0.27148	0.17182	0.027275	-0.035083	-0.15693	-0.24306	-0.28636	-0.19376	-0.069744	0.048803	0.10064	0.13884	0.21344	0.28231	0.32971	0.2743	0.19675	0.23927	0.31917	0.38552	0.3723	0.35059	0.34276	0.29101
0.59542	0.63205	0.65012	0.59777	0.51094	0.46653	0.4438	0.39811	0.35986	0.37138	0.4018	0.38319	0.54959	0.76058	1	0.989	0.83722	0.66854	0.51641	0.48983	0.47692	0.42991	0.34932	0.31409	0.37355	0.39882	0.29788	0.19683	0.097344	0.061351	-0.011959	-0.0026058	0.040596	0.21184	0.43254	0.71363	0.91856	0.89276	0.73085	0.49769	0.38042	0.29618	0.21167	0.18477	0.18835	0.29613	0.30408	0.27689	0.15346	0.074386
1	0.71618	0.53273	0.4432	0.38585	0.37986	0.36473	0.34284	0.30816	0.29088	0.27224	0.25866	0.30448	0.33613	0.32036	0.27466	0.20405	0.14296	0.059144	0.036131	0.072282	0.048829	-0.024982	-0.11314	-0.093783	-0.016409	-0.040634	-0.034005	-0.11566	-0.068542	-0.11058	-0.055114	-0.02022	0.11953	0.21013	0.29917	0.32847	0.31355	0.26436	0.19613	0.1696	0.15342	0.1076	0.183	0.22265	0.29738	0.28611	0.32733	0.30059	0.24288
0.93974	0.93568	0.97448	1	0.95149	0.85698	0.75708	0.69745	0.66547	0.65342	0.61401	0.57436	0.55372	0.54344	0.48541	0.40861	0.34249	0.30508	0.28628	0.26441	0.2675	0.21685	0.13649	0.069898	0.064343	0.11311	0.082026	0.065656	-0.0088463	-0.019729	-0.06801	-0.063565	-0.048494	0.0042736	0.034272	0.042532	0.044658	0.030068	0.036593	0.031753	0.041278	0.025499	-0.0083762	0.022056	0.041378	0.058463	0.026489	0.016101	0.0034492	0.021111
-0.025534	-0.041685	-0.051555	-0.016967	-0.009265	0.015347	-0.021998	-0.039821	-0.051189	-0.022818	0.0034051	0.051726	0.10846	0.13989	0.12027	0.096591	0.074754	0.061642	0.039881	0.022548	0.033281	0.0047403	0.0096353	0.018702	0.096744	0.16208	0.15029	0.14341	0.096319	0.12758	0.10633	0.14666	0.17356	0.23877	0.2655	0.26754	0.26275	0.21934	0.21628	0.18364	0.17918	0.13183	0.080511	0.098389	0.11492	0.17779	0.17486	0.17653	0.12756	0.086818
1	0.84823	0.78568	0.77558	0.84042	0.91921	0.94487	0.94016	0.9131	0.94585	0.91136	0.87365	0.83946	0.81424	0.77817	0.73549	0.69281	0.63316	0.57595	0.55044	0.55026	0.50806	0.47396	0.39219	0.3624	0.37034	0.36129	0.40873	0.34163	0.37961	0.32646	0.35629	0.30969	0.30601	0.28267	0.29812	0.36742	0.35814	0.34149	0.2841	0.2745	0.23812	0.15556	0.17312	0.19019	0.17671	0.049982	-0.039043	-0.10683	-0.14492
0.14031	0.1065	0.089225	0.084458	0.09604	0.13367	0.12919	0.1133	0.065056	0.069246	0.062536	0.086502	0.15491	0.33896	0.50822	0.62321	0.57035	0.43463	0.29054	0.19772	0.19004	0.1538	0.085599	0.04357	0.080423	0.13977	0.11315	0.080413	0.012058	-0.01663	-0.037046	0.04076	0.12782	0.17814	0.17858	0.19297	0.21552	0.18024	0.13938	0.10251	0.10488	0.07796	0.024096	0.0044714	0.0040247	0.038143	0.036668	0.025962	-0.0070576	-0.035778
0.060501	0.0093961	-0.014567	0.009157	0.0024924	0.015775	-0.0095621	-0.02735	-0.037636	-0.014807	-0.0052406	0.024102	0.068079	0.089353	0.057641	0.030696	0.029522	0.027957	0.019166	0.031633	0.095873	0.12038	0.10096	0.054873	0.054232	0.087792	0.076615	0.093708	0.065579	0.074897	0.011404	0.013687	0.0328	0.12696	0.17091	0.20719	0.23896	0.26974	0.31821	0.31994	0.36189	0.37894	0.35342	0.37142	0.40845	0.54315	0.58326	0.6037	0.52475	0.47708
0.22892	0.080545	0.074265	0.15756	0.19785	0.29593	0.24853	0.27945	0.24328	0.36855	0.38079	0.46639	0.49725	0.49763	0.35867	0.29442	0.25955	0.22288	0.18011	0.18618	0.28421	0.29545	0.31532	0.24126	0.25436	0.21734	0.12268	0.10394	-0.023612	-0.070457	-0.29882	-0.30219	-0.25517	-0.0045205	0.038031	0.10777	0.19626	0.2479	0.26172	0.1595	0.14143	0.086559	-0.015374	0.070624	0.11791	0.24902	0.25546	0.33554	0.3001	0.28249
0.61342	0.47126	0.42106	0.49172	0.55672	0.68839	0.65468	0.65651	0.58727	0.54859	0.53979	0.58757	0.67275	0.59483	0.38368	0.27945	0.23755	0.23871	0.18247	0.17561	0.33348	0.34122	0.34728	0.17941	0.19864	0.2635	0.1819	0.20077	0.059987	0.04888	-0.11399	-0.13772	-0.045774	0.10137	0.1464	0.12614	0.18657	0.16372	0.19515	0.13896	0.11506	0.1224	0.017194	0.11355	0.16219	0.36752	0.46498	0.56914	0.55307	0.54377
0.93344	0.65147	0.63269	0.66638	0.80645	0.83699	0.90639	0.97661	0.94679	0.9847	0.95461	0.87965	0.75619	0.56026	0.43055	0.45931	0.55962	0.61627	0.5574	0.51083	0.50728	0.33454	0.14965	0.094867	0.21151	0.44977	0.45397	0.40025	0.15769	0.038749	-0.011388	0.0058916	0.062043	0.041583	0.013688	-0.045677	-0.04581	-0.074674	-0.0089733	0.025919	0.18163	0.41444	0.62319	0.75121	0.6605	0.60581	0.49128	0.35486	0.17432	0.134
0.32856	0.3963	0.43049	0.42876	0.41136	0.39549	0.36665	0.32925	0.31589	0.31323	0.32416	0.37854	0.66207	0.89586	1	0.8523	0.69958	0.57256	0.46623	0.39193	0.38035	0.3498	0.31818	0.34558	0.40746	0.46257	0.39249	0.33575	0.27442	0.25985	0.21705	0.2103	0.21066	0.3442	0.61681	0.82681	0.88553	0.73447	0.61676	0.51514	0.43722	0.35717	0.26194	0.22664	0.20388	0.22031	0.20291	0.19366	0.14949	0.10258
0.32109	0.32982	0.31972	0.28706	0.24942	0.23498	0.20215	0.16544	0.13454	0.1397	0.15854	0.1687	0.18088	0.14465	0.074923	0.013121	0.0039077	0.012424	0.026652	0.053492	0.12617	0.17355	0.16875	0.18081	0.20538	0.21163	0.12641	0.063018	-0.0076662	0.0025532	0.0028477	0.037356	0.034471	0.077015	0.077314	0.077423	0.040935	0.026616	0.031929	0.0053754	0.019518	0.02344	0.034865	0.077663	0.14985	0.23192	0.23239	0.21737	0.15444	0.1368
0.35174	0.26835	0.21961	0.23868	0.23666	0.27515	0.26967	0.27292	0.25301	0.25047	0.25235	0.25306	0.31956	0.34014	0.34978	0.29759	0.27842	0.23024	0.20483	0.17552	0.19862	0.15842	0.12531	0.073201	0.064559	0.069587	0.02584	0.014174	-0.025385	-0.020857	-0.061258	-0.062824	-0.035039	0.07411	0.15271	0.20116	0.20006	0.13115	0.090097	0.03525	0.039872	0.032366	-0.0012638	0.0051268	0.0036355	0.04483	0.056818	0.070182	0.034494	-0.0072662
0.079044	0.07229	0.058802	0.057763	0.051765	0.071044	0.073031	0.075822	0.08032	0.09308	0.11965	0.15523	0.2081	0.22488	0.20272	0.17458	0.15667	0.13005	0.094255	0.084908	0.10687	0.10933	0.080838	0.054686	0.053677	0.070522	0.054948	0.048527	0.025613	0.033598	0.019203	0.021937	0.017159	0.056078	0.08875	0.12514	0.12271	0.10487	0.087301	0.067697	0.065001	0.051996	0.032573	0.030259	0.026796	0.05172	0.057485	0.068115	0.047979	0.026626
0.084623	0.099295	0.10866	0.14107	0.14729	0.16431	0.13338	0.11126	0.097785	0.11228	0.1332	0.16254	0.18915	0.21181	0.2146	0.19819	0.18104	0.15778	0.14521	0.15506	0.16767	0.1704	0.14231	0.13757	0.15995	0.2189	0.2206	0.25463	0.22481	0.2595	0.27059	0.28685	0.26949	0.23115	0.22637	0.24229	0.28107	0.30166	0.3117	0.28614	0.24395	0.18861	0.11653	0.1057	0.090528	0.1256	0.13717	0.15438	0.13438	0.1042
0.74742	0.75386	0.75376	0.73857	0.7008	0.67475	0.64277	0.61053	0.59195	0.58119	0.56606	0.56003	0.60404	0.63879	0.59252	0.56767	0.55243	0.55814	0.50477	0.46948	0.45708	0.39586	0.32184	0.29149	0.29594	0.31764	0.28161	0.2693	0.19419	0.16645	0.083616	0.097993	0.10224	0.20206	0.24713	0.28688	0.28919	0.2611	0.28617	0.28085	0.28075	0.23055	0.16895	0.16507	0.14162	0.16266	0.14015	0.13396	0.10316	0.092759
0.33465	0.35113	0.37665	0.37768	0.34507	0.31889	0.28109	0.23552	0.18865	0.17376	0.15445	0.14872	0.20555	0.24922	0.2701	0.26558	0.26722	0.24645	0.19253	0.18746	0.23504	0.21755	0.14532	0.050685	0.034761	0.053875	0.031196	0.051881	0.043323	0.062176	0.0074139	-0.016127	-0.0073395	0.062357	0.11359	0.13525	0.10936	0.051289	0.016538	-0.0089424	0.00056039	-0.013423	-0.061583	-0.054427	-0.043608	0.028951	0.03458	0.04062	-0.0072854	-0.043102
0.083893	0.080125	0.083616	0.09704	0.1013	0.11058	0.10462	0.097654	0.082428	0.082079	0.078047	0.095946	0.12269	0.13864	0.12217	0.087548	0.061612	0.051266	0.042977	0.052513	0.063208	0.07386	0.057573	0.050024	0.044331	0.051299	0.035684	0.028265	0.012178	0.014531	-0.0011356	0.0035438	0.0026898	0.040984	0.069492	0.092107	0.087033	0.075773	0.077644	0.077912	0.075492	0.06522	0.039091	0.040803	0.041478	0.058493	0.051661	0.047301	0.032013	0.019734
0.48024	0.52108	0.52413	0.4679	0.43734	0.45464	0.45737	0.46284	0.45342	0.4788	0.5061	0.49076	0.45521	0.3436	0.24684	0.20575	0.22072	0.22412	0.27341	0.46175	0.77784	0.98613	1	0.87296	0.74967	0.68339	0.55832	0.48186	0.37344	0.34776	0.26306	0.23131	0.2156	0.25817	0.25314	0.23556	0.22392	0.18925	0.18238	0.15596	0.19221	0.25446	0.32896	0.4789	0.59689	0.6955	0.65455	0.56916	0.40312	0.25588
0.2922	0.20283	0.1525	0.13109	0.1222	0.11976	0.11374	0.11611	0.11139	0.13186	0.15339	0.213	0.32503	0.41314	0.49699	0.56546	0.60772	0.56815	0.44885	0.36288	0.32719	0.28005	0.21915	0.192	0.20062	0.18681	0.1124	0.074896	0.047482	0.036575	0.015759	0.059851	0.14136	0.2549	0.37509	0.4696	0.50727	0.41908	0.32676	0.27097	0.26217	0.24929	0.19976	0.19713	0.19063	0.18871	0.16319	0.15028	0.11186	0.05657
0.30377	0.45197	0.48801	0.48947	0.46908	0.59143	0.60944	0.59073	0.51258	0.47836	0.43392	0.39916	0.4925	0.55856	0.56205	0.53033	0.51383	0.48865	0.36957	0.25519	0.23664	0.27446	0.33942	0.39705	0.40425	0.38084	0.25187	0.25272	0.16564	0.12728	0.10433	0.19336	0.24937	0.27178	0.23957	0.25752	0.22067	0.14658	0.13347	0.13707	0.31488	0.39928	0.4401	0.42183	0.40027	0.40395	0.3226	0.2424	0.070354	0.0040152
0.165	0.15651	0.12573	0.13961	0.16964	0.25082	0.2399	0.23178	0.19576	0.22059	0.23639	0.2493	0.22413	0.17197	0.13423	0.11623	0.13316	0.11712	0.13101	0.13423	0.18314	0.18857	0.1686	0.13249	0.15908	0.19186	0.14461	0.074795	0.0012146	0.023269	0.012357	0.047829	0.071276	0.11996	0.14806	0.17407	0.24671	0.23845	0.22299	0.1556	0.1265	0.10943	0.051171	0.074634	0.090775	0.1429	0.12527	0.12193	0.077078	0.024831
0.0050227	0.032487	0.04402	0.043423	0.034258	0.031096	0.026932	0.029538	0.029958	0.031496	0.037782	0.061796	0.098723	0.11746	0.11017	0.089168	0.075289	0.061706	0.049465	0.038179	0.040425	0.029384	0.024304	0.022418	0.035874	0.043479	0.036036	0.030886	0.021273	0.024513	0.023167	0.034189	0.038922	0.042815	0.035409	0.030959	0.033874	0.037653	0.045443	0.046869	0.044453	0.035671	0.017383	0.024691	0.027261	0.038188	0.03534	0.03381	0.027411	0.020214
0.12528	0.034067	-0.0015709	0.02298	0.03916	0.067658	0.066824	0.028764	0.0062724	-0.010968	0.0083934	0.046084	0.18147	0.26321	0.24234	0.15587	0.091658	0.062758	0.032292	0.052374	0.11474	0.1111	0.066824	0.013855	-0.014269	-0.00013043	-0.040515	-0.026371	-0.07659	0.03147	0.23329	0.41994	0.46338	0.35594	0.27254	0.19914	0.17766	0.16827	0.24317	0.26893	0.2537	0.19718	0.13124	0.26396	0.51504	0.73817	0.72913	0.55924	0.3547	0.23267
0.025857	0.020809	0.020757	0.024349	0.026284	0.039818	0.043875	0.040739	0.033595	0.030597	0.03154	0.041806	0.064841	0.075037	0.06256	0.044378	0.035761	0.03147	0.029474	0.029984	0.037382	0.030632	0.019582	0.0085278	0.0036589	0.0058851	-0.0022344	0.0045461	0.0051082	0.019135	0.037038	0.054296	0.066382	0.065836	0.055803	0.043171	0.039442	0.040071	0.050361	0.05186	0.051953	0.038381	0.022133	0.026502	0.050435	0.07138	0.073966	0.062596	0.047303	0.02739
0.040448	0.048961	0.054297	0.05852	0.057184	0.060427	0.057575	0.062208	0.064977	0.072517	0.079691	0.079461	0.085663	0.087189	0.08334	0.074797	0.059643	0.051077	0.036255	0.040469	0.044024	0.044945	0.034636	0.033588	0.034646	0.038558	0.02564	0.032091	0.021105	0.028104	0.010969	0.015954	0.011572	0.029249	0.038879	0.062899	0.072032	0.068502	0.060458	0.053298	0.048382	0.04533	0.032533	0.043066	0.04231	0.054181	0.052247	0.053431	0.048706	0.038075
0.47484	0.33274	0.31212	0.40482	0.48544	0.61869	0.71987	0.7774	0.85176	0.95765	0.97666	1	0.9683	0.91124	0.7848	0.78052	0.80272	0.76611	0.69361	0.73687	0.9176	0.97246	0.9501	0.85271	0.90613	0.91994	0.75296	0.61978	0.35025	0.27458	0.073897	0.18136	0.43695	0.79269	0.86282	0.78963	0.73043	0.67735	0.73448	0.70727	0.71152	0.58742	0.34539	0.403	0.35419	0.54745	0.47799	0.53668	0.31476	0.091261
0.34022	0.25064	0.22538	0.28752	0.34445	0.4462	0.42257	0.39155	0.29527	0.21884	0.17123	0.15362	0.21438	0.23512	0.17138	0.1225	0.12298	0.14382	0.1418	0.10095	0.12358	0.076238	0.03115	-0.024549	0.017937	0.082112	0.03627	0.02767	-0.068575	-0.053114	-0.14177	-0.10471	-0.077659	0.064457	0.081886	0.087866	0.10185	0.12419	0.15592	0.11323	0.13913	0.1969	0.2041	0.26294	0.2594	0.3034	0.27535	0.2724	0.19337	0.13878
0.20905	0.10492	0.060133	0.11128	0.14441	0.24194	0.26272	0.31079	0.31959	0.34538	0.30509	0.256	0.24486	0.23843	0.19969	0.15445	0.14423	0.13711	0.1167	0.10254	0.16835	0.17646	0.14211	0.040069	0.0048483	0.030784	0.01814	0.016831	-0.026949	-0.0014587	-0.011006	-0.011013	0.014217	0.12018	0.17805	0.2301	0.27206	0.32897	0.35609	0.35637	0.36557	0.34601	0.32854	0.42273	0.47506	0.49008	0.40798	0.41653	0.35468	0.25286
0.13565	0.064406	-0.0044109	-0.026898	-0.052686	-0.030706	-0.020134	0.0062934	0.020854	0.024187	0.013025	0.0052109	0.03014	0.071393	0.10207	0.11868	0.09049	0.066938	0.036029	0.051363	0.068982	0.074202	0.049095	0.021018	0.02268	0.049327	0.037482	0.038857	0.011564	0.02323	-0.012898	0.020971	0.061855	0.13739	0.16734	0.20343	0.23743	0.20782	0.18074	0.15098	0.17901	0.21196	0.24427	0.31648	0.3599	0.38135	0.346	0.3268	0.27525	0.26733
0.3778	0.21472	0.14217	0.15672	0.18515	0.24049	0.23613	0.21859	0.16868	0.18158	0.15951	0.17403	0.22661	0.28785	0.31312	0.28797	0.22017	0.14946	0.069088	0.045793	0.060841	0.036728	0.0040423	-0.027987	-0.012051	-0.0082888	-0.11209	-0.15068	-0.19539	-0.12563	-0.15596	-0.09691	-0.017646	0.13549	0.28364	0.44153	0.61731	0.6059	0.53269	0.38799	0.37034	0.34613	0.22807	0.26182	0.26756	0.39681	0.35531	0.33339	0.27646	0.33298
0.68667	0.57049	0.48807	0.43151	0.37612	0.37375	0.35384	0.29918	0.21403	0.17548	0.16428	0.21903	0.28801	0.30531	0.28126	0.25043	0.26703	0.1994	0.10194	0.0049596	-0.0072497	-0.039091	-0.037621	-0.047404	0.010581	0.061924	0.019916	0.015093	-0.048949	0.0049847	-0.047654	-0.056254	-0.072329	0.040655	0.1084	0.15058	0.16712	0.17128	0.20323	0.16846	0.14858	0.13166	0.088655	0.21299	0.27197	0.40247	0.34143	0.32629	0.24229	0.16299
0.62332	0.64855	0.68347	0.70562	0.70472	0.72432	0.7116	0.69881	0.64891	0.71021	0.7454	0.80716	0.75754	0.62585	0.43111	0.30646	0.26614	0.2052	0.22551	0.24019	0.36454	0.31129	0.27915	0.175	0.18349	0.2188	0.17666	0.19943	0.066367	0.043005	-0.12505	-0.10391	-0.070427	0.11139	0.11167	0.088229	0.092817	0.061929	0.10429	0.084184	0.11621	0.11264	-0.036054	0.0082492	0.034285	0.14469	0.15678	0.17098	0.1435	0.061252
0.24286	0.044571	0.038137	0.19707	0.34253	0.51582	0.57652	0.58459	0.56003	0.60217	0.64579	0.67991	0.63545	0.4948	0.31823	0.33282	0.43969	0.57619	0.60697	0.69854	0.90159	0.95427	0.88554	0.66299	0.70562	0.79504	0.70675	0.7034	0.50991	0.48532	0.23465	0.31037	0.49373	0.71556	0.71928	0.66076	0.73795	0.65695	0.59908	0.41099	0.37266	0.31799	0.17886	0.31177	0.39162	0.61292	0.55702	0.57486	0.44982	0.34873
0.21049	0.15557	0.14252	0.14721	0.15362	0.14155	0.12208	0.075901	0.046498	0.059531	0.075989	0.1419	0.19706	0.21414	0.18445	0.15269	0.16425	0.10601	0.040352	-0.0088714	0.052656	0.05397	0.029511	-0.025588	0.012563	0.080177	0.062022	0.050682	-0.030541	-0.013191	-0.053052	-0.02341	-0.018999	0.074734	0.12529	0.16948	0.21394	0.20934	0.22175	0.15515	0.16983	0.21352	0.26922	0.37895	0.43568	0.50518	0.46561	0.42436	0.33791	0.29247
0.60223	0.37918	0.33112	0.44561	0.49529	0.62827	0.69319	0.71834	0.74523	0.85114	0.94819	0.90792	0.85106	0.65074	0.45468	0.3125	0.28469	0.29427	0.29304	0.31872	0.38626	0.3846	0.42421	0.4231	0.45202	0.52052	0.43843	0.46433	0.21239	0.12941	-0.079565	0.036787	0.16904	0.35699	0.31225	0.21693	0.24003	0.17735	0.15751	-0.0082985	-0.024222	-0.013521	-0.070601	0.0089622	0.069315	0.17336	0.13796	0.19583	0.15146	0.077149
0.2865	0.22076	0.18083	0.17247	0.17312	0.21709	0.22875	0.2164	0.16441	0.13484	0.086306	0.10992	0.13479	0.12157	0.037821	0.028418	0.063219	0.10075	0.077337	0.076559	0.11887	0.069838	0.0038995	-0.08535	-0.072604	-0.023101	-0.0321	0.032316	0.016854	0.055541	-0.037064	-0.048127	-0.0558	0.037594	0.066068	0.098306	0.14196	0.16632	0.20485	0.18469	0.21483	0.24586	0.26678	0.35274	0.39516	0.46735	0.45424	0.48088	0.44902	0.43651
0.067735	0.063718	0.074444	0.081882	0.066637	0.048674	0.023968	0.0051364	-0.0039538	0.00016271	0.020676	0.04503	0.1104	0.13836	0.14173	0.0939	0.060424	0.027366	0.012417	0.017919	0.036491	0.035057	0.015579	0.029704	0.060224	0.09059	0.058181	0.035212	0.0090259	0.007863	-0.010732	-0.00083573	0.0037395	0.034307	0.050483	0.078676	0.086091	0.074571	0.069576	0.076948	0.080346	0.064285	0.028613	0.039781	0.059409	0.090421	0.085959	0.065675	0.022379	-0.016436
0.62775	0.39691	0.29382	0.44793	0.62527	0.86028	0.83708	0.87979	0.8767	0.9483	1	0.94223	0.90087	0.72868	0.59364	0.51701	0.4913	0.44244	0.39941	0.41547	0.60701	0.59276	0.45795	0.22535	0.26965	0.31048	0.12384	0.060226	-0.15012	-0.043299	-0.26916	-0.17056	-0.054516	0.18935	0.36293	0.41424	0.62758	0.57939	0.62904	0.49622	0.56582	0.51471	0.31808	0.38202	0.39574	0.56561	0.49829	0.59638	0.50527	0.36594
0.59304	0.66358	0.68095	0.64665	0.58285	0.54326	0.50194	0.44762	0.43609	0.4823	0.51221	0.55359	0.65634	0.71713	0.73792	0.72488	0.72819	0.6681	0.52474	0.38149	0.34093	0.29107	0.27324	0.31272	0.44424	0.57253	0.56049	0.53371	0.47593	0.44949	0.35994	0.32103	0.28811	0.40637	0.51232	0.63202	0.63833	0.56922	0.47075	0.37945	0.36056	0.35061	0.27017	0.20273	0.12859	0.10483	0.043036	0.0020629	-0.051497	-0.088432
0.76483	0.54926	0.41274	0.41144	0.59223	0.8041	0.92276	1	0.99557	0.93503	0.96785	0.92147	0.94832	0.81552	0.74675	0.69498	0.64942	0.5231	0.55038	0.58633	0.81072	0.63525	0.497	0.44843	0.65618	0.83586	0.54904	0.37613	0.15552	0.23791	0.063029	0.081231	0.23514	0.46589	0.52756	0.517	0.6377	0.5855	0.52464	0.49551	0.61366	0.53107	0.20821	0.16782	0.39658	0.70252	0.58909	0.46195	0.16824	0.07463
0.70327	0.61571	0.57085	0.5907	0.59895	0.60178	0.59986	0.57371	0.59957	0.62784	0.66027	0.65795	0.63154	0.60029	0.61782	0.70375	0.79205	0.83063	0.84075	0.88026	0.95774	0.95964	0.93218	0.89002	0.92026	0.95742	0.89733	0.88524	0.84141	0.87335	0.85118	0.87291	0.91102	0.95286	0.96416	0.95622	1	0.95947	0.94606	0.89271	0.94098	0.93734	0.86897	0.83574	0.80762	0.8198	0.79277	0.79201	0.77023	0.72238
0.3773	0.49292	0.57797	0.64495	0.56874	0.52889	0.45539	0.41981	0.39141	0.39408	0.38278	0.38948	0.50912	0.66209	0.71737	0.67211	0.55597	0.43639	0.32853	0.29305	0.40285	0.46247	0.44069	0.42004	0.49052	0.53378	0.42538	0.27494	0.15484	0.089188	-0.028959	-0.052825	-0.05782	0.087775	0.21175	0.36813	0.37129	0.28032	0.18792	0.16232	0.22073	0.22847	0.14217	0.10365	0.084582	0.14097	0.12096	0.10499	0.065552	0.026891
0.14904	0.18208	0.20131	0.1953	0.18517	0.17846	0.15652	0.12854	0.095357	0.069187	0.06584	0.090655	0.15076	0.17024	0.1528	0.12379	0.12222	0.11118	0.091884	0.12415	0.18283	0.19743	0.14196	0.080098	0.061333	0.068807	0.024157	0.0046203	-0.045488	-0.014073	-0.022794	0.013884	0.031532	0.10898	0.14774	0.18137	0.17366	0.14541	0.095887	0.031719	0.0083258	-0.0079332	-0.00060354	0.041474	0.064113	0.078194	0.038883	0.034502	-0.00020889	-0.012832
0.51546	0.36204	0.44612	0.58932	0.76977	0.83357	1	0.8276	0.73343	0.5661	0.511	0.45407	0.52864	0.54599	0.54397	0.61867	0.6881	0.68638	0.53017	0.51693	0.60386	0.59677	0.42696	0.17763	0.12725	0.19483	0.14056	0.18017	0.062429	0.12184	-0.18663	-0.20709	-0.20386	0.12678	0.086573	0.22359	0.18077	0.26897	0.16739	0.21361	0.1827	0.19647	-0.026982	0.16922	0.15246	0.35591	0.22607	0.16201	0.046972	-0.019092
0.087693	0.059996	0.069083	0.068588	0.081364	0.078907	0.091934	0.05956	0.023732	0.010269	0.019649	0.056182	0.084507	0.12031	0.11198	0.098305	0.094416	0.080835	0.081707	0.053348	0.063382	0.03525	0.015676	0.01757	0.033691	0.065939	0.046885	0.056173	0.058093	0.064489	0.064833	0.071405	0.10121	0.13312	0.13319	0.12481	0.11629	0.11694	0.12794	0.11024	0.13345	0.10494	0.11448	0.10015	0.13074	0.14024	0.12925	0.11041	0.089604	0.082587
0.047547	0.017205	0.0041738	0.017717	0.026941	0.037167	0.033368	0.024501	0.025242	0.017185	0.031937	0.051997	0.085043	0.092484	0.081904	0.061254	0.047438	0.019084	0.021393	0.032608	0.069926	0.050393	0.02012	-0.0081662	0.0040457	0.023134	0.01308	0.014261	-0.0067097	-0.00057448	-0.0032397	0.016444	0.036176	0.043737	0.038521	0.020276	0.019449	0.028383	0.052387	0.063942	0.074343	0.062154	0.041364	0.056495	0.088978	0.12526	0.11335	0.10469	0.069018	0.039891
0.34376	0.13707	0.096307	0.14249	0.14329	0.24836	0.43205	0.68309	0.85311	0.9154	0.86478	0.82014	0.871	0.96318	0.94623	0.9502	0.94017	0.95038	0.97284	0.97365	1	0.84335	0.70088	0.50428	0.43704	0.44545	0.38572	0.35911	0.16758	0.075943	-0.10679	-0.17809	-0.1176	0.051224	0.092515	0.20677	0.47296	0.74755	0.78462	0.63488	0.55704	0.65048	0.60486	0.75552	0.76646	0.85904	0.70047	0.51995	0.29886	0.14521
0.12649	0.13023	0.12777	0.12017	0.10416	0.10613	0.08848	0.082974	0.076091	0.070788	0.062684	0.042426	0.074143	0.087886	0.09624	0.076685	0.076036	0.074081	0.06112	0.073588	0.096693	0.092626	0.060174	0.052477	0.076552	0.095747	0.059462	0.046063	0.032547	0.039282	0.0079714	0.015668	0.023998	0.074104	0.084616	0.097577	0.10476	0.078445	0.070717	0.062442	0.076951	0.063975	0.023388	0.022833	0.027338	0.048996	0.040338	0.050389	0.041667	0.037694
0.8249	0.62823	0.60272	0.76294	0.90605	1	0.95107	0.88286	0.79065	0.8301	0.86388	0.95174	0.97611	0.96464	0.75792	0.68671	0.6794	0.79345	0.77021	0.71082	0.72744	0.64376	0.57048	0.33708	0.2983	0.32785	0.33149	0.35668	0.21063	0.20378	0.14136	0.24249	0.37209	0.61582	0.71657	0.76868	0.80672	0.69255	0.68288	0.55621	0.60607	0.68422	0.58569	0.61686	0.55156	0.64787	0.53909	0.5373	0.43593	0.36608
0.58059	0.57445	0.58043	0.67108	0.76638	0.88625	0.8946	0.90785	0.89379	0.86512	0.84162	0.8824	1	0.91023	0.76926	0.61926	0.59206	0.52328	0.46193	0.47801	0.62357	0.59766	0.59402	0.41927	0.47886	0.52848	0.44408	0.39154	0.15086	0.091929	-0.12318	-0.075786	0.060486	0.33316	0.37319	0.32632	0.31254	0.23384	0.23093	0.13535	0.090393	0.035969	-0.066577	0.074884	0.159	0.27426	0.17939	0.10513	-0.016789	-0.029503
0.63804	0.58806	0.61371	0.72514	0.82771	0.96308	1	0.98278	0.93213	0.89565	0.83823	0.85908	0.87949	0.77506	0.56501	0.46959	0.43844	0.39382	0.34667	0.36945	0.50489	0.46587	0.4683	0.33825	0.39451	0.51407	0.44452	0.4462	0.16778	0.10298	-0.16819	-0.17922	-0.10436	0.13613	0.22963	0.22725	0.29573	0.22084	0.18812	-0.021179	-0.041995	0.02983	-0.0027423	0.15387	0.16924	0.36278	0.21819	0.2149	0.091521	0.099854
-0.11622	-0.14509	-0.13403	-0.072492	-0.02984	-0.0015915	-0.0010546	-0.015058	-0.015581	-0.018215	-0.018589	0.0026323	0.018464	0.029079	0.017237	0.016272	0.022304	0.039403	0.062054	0.088433	0.11091	0.11176	0.10612	0.059652	0.054606	0.078355	0.096337	0.1427	0.1322	0.14507	0.10513	0.11889	0.15912	0.24685	0.27975	0.31268	0.34506	0.37016	0.39028	0.37044	0.3782	0.37923	0.36107	0.36102	0.36842	0.39352	0.39272	0.39004	0.3792	0.38218
-0.18233	-0.080622	0.026382	0.26039	0.41706	0.51488	0.47041	0.35	0.30001	0.22121	0.20858	0.13544	0.1048	0.01243	-0.10411	-0.16601	-0.072667	0.12277	0.20424	0.28516	0.3518	0.41263	0.3802	0.32629	0.32851	0.372	0.22734	0.26401	0.12975	0.16189	0.00038676	0.0053494	0.079727	0.25314	0.17769	0.19959	0.1973	0.245	0.22945	0.19133	0.33236	0.43719	0.47996	0.59852	0.64735	0.71518	0.69385	0.71252	0.72481	0.63075
0.68967	0.51771	0.50627	0.69304	0.75518	0.8417	0.77717	0.74517	0.6607	0.65	0.60628	0.73001	0.81313	0.75419	0.51276	0.43592	0.49082	0.50669	0.44795	0.44523	0.59229	0.60594	0.52667	0.3073	0.21776	0.28713	0.22715	0.26424	0.033701	-0.0085487	-0.22669	-0.21767	-0.18392	0.1094	0.14994	0.22525	0.27916	0.33075	0.39391	0.35642	0.43871	0.49165	0.33004	0.35649	0.37724	0.6058	0.62506	0.66745	0.57071	0.53578
0.15884	0.045077	-0.0078182	0.11498	0.18389	0.28305	0.24019	0.20881	0.1401	0.1672	0.18759	0.27743	0.3299	0.30612	0.19329	0.11902	0.063864	0.078759	0.080973	0.14549	0.25276	0.25409	0.23319	0.096187	0.12243	0.18807	0.20447	0.20572	0.050425	0.012889	-0.15756	-0.15105	-0.11412	0.04132	0.10345	0.065712	0.087705	0.051846	0.12094	0.063005	0.075875	0.055063	0.02807	0.075792	0.097636	0.16427	0.15409	0.14919	0.13817	0.16427
0.19151	0.0053687	-0.024923	0.097615	0.20039	0.33414	0.38557	0.38204	0.33065	0.33433	0.32991	0.4016	0.43519	0.39113	0.21033	0.089506	0.028547	-0.0034716	0.0037194	0.018627	0.12508	0.089108	0.11131	0.0019288	0.020768	0.058808	0.022387	0.043688	-0.11121	-0.15278	-0.33408	-0.29527	-0.18781	0.084534	0.13043	0.14292	0.1703	0.18679	0.21928	0.13	0.13059	0.13491	0.076398	0.13518	0.17425	0.27224	0.27141	0.28172	0.23813	0.21606
0.84458	0.69194	0.61963	0.56274	0.4981	0.4713	0.50582	0.54967	0.54914	0.56054	0.55229	0.54143	0.51728	0.49933	0.49871	0.52367	0.51425	0.52051	0.54475	0.67401	0.80952	0.80352	0.68315	0.49228	0.48165	0.53423	0.56159	0.55509	0.44087	0.32844	0.2031	0.2256	0.43734	0.76061	0.96904	1	0.85184	0.66296	0.50899	0.37139	0.31649	0.24045	0.14826	0.089195	0.061769	0.11517	0.15682	0.21644	0.23843	0.3098
0.44947	0.39053	0.3322	0.33525	0.29993	0.42055	0.44122	0.41678	0.27636	0.27867	0.32702	0.41243	0.57177	0.69087	0.67658	0.53548	0.40786	0.39376	0.41766	0.44997	0.51531	0.49205	0.44959	0.34211	0.32707	0.38137	0.36658	0.37635	0.2485	0.19806	0.08531	0.12167	0.20817	0.32876	0.32302	0.27277	0.28404	0.24413	0.2606	0.17167	0.17823	0.22387	0.22011	0.35378	0.37688	0.47783	0.40471	0.37228	0.2979	0.23792
0.61446	0.44662	0.35467	0.37167	0.34924	0.38465	0.41503	0.40184	0.44079	0.43436	0.47422	0.47661	0.52029	0.47914	0.33761	0.21213	0.14689	0.075054	0.047856	0.028291	0.1656	0.17001	0.16347	0.082468	0.15211	0.24974	0.20853	0.17641	0.080222	0.027504	-0.17361	-0.25393	-0.19579	-0.026749	0.016286	0.017395	0.087845	0.10164	0.13511	0.062912	0.085571	0.11579	0.073912	0.20195	0.19933	0.31306	0.29506	0.32722	0.30823	0.23301
0.24428	0.23993	0.2599	0.30906	0.31933	0.30628	0.24589	0.18552	0.17117	0.18609	0.21389	0.22544	0.24347	0.24985	0.23433	0.20972	0.17537	0.15061	0.12206	0.11971	0.14794	0.14533	0.11385	0.077871	0.086528	0.16163	0.14875	0.16338	0.067774	0.043189	-0.032336	-0.023508	-0.0026167	0.061102	0.085985	0.076167	0.079694	0.051803	0.057161	0.035076	0.046633	0.048926	0.00025444	-7.6223e-05	-0.026621	-0.0079852	-0.012835	-0.0014634	-0.030994	-0.071389
0.31181	0.18589	0.15353	0.22791	0.24309	0.28551	0.29054	0.32406	0.37646	0.38116	0.38656	0.39198	0.45849	0.38951	0.23524	0.11946	0.098445	0.067968	6.842e-05	-0.0066332	0.13655	0.17994	0.22906	0.19672	0.28182	0.37402	0.25145	0.23914	0.051065	0.030721	-0.16398	-0.13303	-0.050142	0.17692	0.24321	0.26329	0.28879	0.23728	0.21849	0.087697	0.058611	0.051807	0.012237	0.14219	0.19519	0.32426	0.2804	0.266	0.15614	0.032566
1	0.84921	0.81701	0.84886	0.89919	0.93607	0.94641	0.93598	0.88823	0.91734	0.88499	0.92114	0.8936	0.8205	0.70833	0.6612	0.6813	0.64322	0.63652	0.61221	0.77035	0.77612	0.70628	0.51701	0.48272	0.55072	0.51526	0.55622	0.47877	0.46708	0.27368	0.20464	0.21828	0.36478	0.41554	0.44583	0.46284	0.40971	0.38468	0.27181	0.32175	0.33845	0.34922	0.41661	0.43919	0.49656	0.48208	0.51669	0.46175	0.40424
0.49148	0.26246	0.18396	0.28088	0.3314	0.45281	0.47699	0.52536	0.50165	0.58519	0.62382	0.62906	0.6232	0.50614	0.37663	0.38189	0.42905	0.57143	0.55659	0.63401	0.83599	0.9419	1	0.79927	0.80097	0.82831	0.78144	0.85304	0.62032	0.5437	0.21437	0.24849	0.38005	0.62136	0.66261	0.65004	0.68014	0.60289	0.53851	0.3918	0.39502	0.34633	0.26141	0.27901	0.37552	0.4857	0.48025	0.41464	0.34122	0.26488
0.77552	0.50544	0.36321	0.34212	0.41912	0.54669	0.58908	0.61389	0.61691	0.64763	0.62067	0.57115	0.56806	0.4779	0.26304	0.099238	0.01524	0.091558	0.21002	0.38741	0.66336	0.71397	0.69469	0.49991	0.52881	0.66946	0.60383	0.63779	0.38173	0.34294	-0.063463	-0.15155	-0.16526	0.080507	0.10683	0.11065	0.24008	0.23076	0.23382	0.15104	0.25112	0.36699	0.32797	0.57735	0.74768	0.96639	0.96821	1	0.88689	0.78335
0.8695	0.78622	0.75402	0.82104	0.88351	0.97459	1	0.97048	0.92363	0.89625	0.87689	0.89701	0.86717	0.77649	0.64698	0.57431	0.56792	0.57776	0.58028	0.62074	0.70346	0.71733	0.69742	0.60442	0.63361	0.68886	0.6516	0.65345	0.50789	0.45858	0.29388	0.30923	0.38468	0.57936	0.61754	0.62881	0.65433	0.65285	0.66062	0.57263	0.5589	0.51374	0.42428	0.46917	0.46908	0.54886	0.49271	0.45011	0.35365	0.25395
-0.34743	-0.50492	-0.43903	-0.093941	0.1487	0.41477	0.32334	0.31386	0.26166	0.41439	0.43631	0.52371	0.66877	0.57544	0.25391	0.069479	0.033239	0.22179	0.1755	0.29843	0.55195	0.63886	0.83112	0.59261	0.76378	0.8872	0.83035	0.85991	0.44947	0.38052	-0.070608	-0.058823	0.12844	0.60837	0.78365	0.78684	0.87481	0.84781	0.84791	0.59906	0.56903	0.4946	0.24529	0.44263	0.55274	0.8787	0.72705	0.65761	0.49432	0.41467
0.14089	0.20876	0.24066	0.22334	0.19231	0.16188	0.13681	0.1032	0.078169	0.071571	0.096418	0.136	0.2264	0.27329	0.27988	0.2247	0.17484	0.13565	0.10517	0.10394	0.11879	0.12296	0.10796	0.14914	0.21854	0.27515	0.24701	0.2011	0.16393	0.1455	0.10474	0.075403	0.05923	0.089124	0.12934	0.17228	0.18052	0.15708	0.13643	0.1229	0.10853	0.086061	0.038303	0.036531	0.042617	0.082521	0.085002	0.076236	0.033447	-0.00515
0.40236	0.54701	0.52641	0.36854	0.25506	0.20982	0.17027	0.1492	0.10916	0.093194	0.069864	0.064243	0.044891	0.023565	0.0043884	0.0077629	0.017728	0.031947	0.11141	0.27983	0.61653	0.88804	1	0.98495	0.84764	0.69578	0.41594	0.26865	0.15977	0.12052	0.043455	0.020946	0.014014	0.034745	0.022612	0.010821	0.021765	0.021658	0.021292	0.0092937	0.034441	0.10135	0.2131	0.39159	0.5994	0.76807	0.82429	0.73237	0.52719	0.31628
0.2046	0.18946	0.20083	0.24346	0.25706	0.27235	0.26198	0.24129	0.21862	0.20405	0.21431	0.23494	0.3226	0.35135	0.34307	0.26957	0.21793	0.18933	0.15273	0.1492	0.17712	0.17682	0.13798	0.080579	0.076766	0.10885	0.11207	0.12007	0.088056	0.087004	0.03503	0.038002	0.049684	0.16951	0.25811	0.32045	0.31821	0.29529	0.28319	0.26964	0.25732	0.2399	0.16802	0.17727	0.19023	0.2547	0.24788	0.23844	0.2036	0.16562
0.019816	0.011855	0.01077	0.01564	0.025143	0.034859	0.037314	0.028847	0.025839	0.022243	0.023122	0.023783	0.042866	0.050498	0.054072	0.045534	0.03415	0.026779	0.020469	0.032208	0.039935	0.03134	0.017299	-0.0049107	-0.0034936	0.019903	0.041769	0.053616	0.030493	0.026741	0.026536	0.036227	0.038501	0.046585	0.04743	0.050508	0.047357	0.046834	0.049461	0.046083	0.039937	0.031121	0.014676	0.023226	0.033987	0.055876	0.062828	0.057833	0.045173	0.021156
0.42381	0.37256	0.35806	0.37953	0.42578	0.46099	0.45807	0.43192	0.42424	0.42798	0.44177	0.48224	0.70668	0.91544	1	0.88985	0.74983	0.64351	0.57541	0.53087	0.57069	0.53459	0.48344	0.40524	0.36753	0.34049	0.24398	0.2274	0.1786	0.19092	0.1122	0.10391	0.094565	0.2383	0.44392	0.62584	0.67475	0.56218	0.44581	0.3207	0.24469	0.18587	0.12303	0.1244	0.14761	0.22139	0.24052	0.22112	0.14053	0.061729
0.02954	0.03494	0.032745	0.031933	0.038185	0.058126	0.057599	0.051078	0.036113	0.028902	0.022672	0.038109	0.092754	0.13532	0.13412	0.10058	0.070471	0.047241	0.02442	0.01579	0.032558	0.04082	0.035567	0.043347	0.055289	0.066081	0.034837	0.020256	0.00050135	0.0013502	-0.012921	-0.010838	-0.0065083	0.03652	0.08429	0.12971	0.14135	0.11499	0.094911	0.074328	0.071138	0.060021	0.031734	0.040242	0.050215	0.075622	0.061024	0.055162	0.041942	0.03792
0.41608	0.33327	0.30504	0.31024	0.31385	0.32603	0.29646	0.27301	0.22515	0.22219	0.2177	0.24931	0.2554	0.22582	0.16031	0.12081	0.11439	0.079094	0.069346	0.066255	0.11552	0.11956	0.058289	0.015565	0.014987	0.054096	0.015851	-0.011222	-0.050855	-0.059222	-0.12255	-0.091656	-0.040352	0.049088	0.044293	0.031831	0.051717	0.042443	0.056098	0.029585	0.10378	0.15111	0.15277	0.17593	0.16129	0.20732	0.17938	0.20904	0.15643	0.085551
0.21817	0.1517	0.11414	0.13401	0.12558	0.17389	0.15547	0.15945	0.1262	0.13071	0.13734	0.159	0.18895	0.17618	0.15182	0.12654	0.12088	0.087014	0.070381	0.065524	0.12585	0.11143	0.062404	-0.011526	0.0092087	0.057137	0.0018267	-0.013748	-0.089954	-0.076337	-0.12514	-0.072628	-0.01654	0.061526	0.076582	0.099047	0.13815	0.1149	0.087825	0.044006	0.058725	0.064152	0.017098	0.039975	0.056148	0.11653	0.10232	0.12135	0.076545	0.049874
0.0026473	0.032899	0.053946	0.064366	0.073123	0.076614	0.067088	0.049318	0.033705	0.033809	0.042442	0.084894	0.13639	0.18125	0.16358	0.14371	0.11137	0.097148	0.06513	0.056112	0.059082	0.056114	0.035314	0.025758	0.041692	0.052307	0.047548	0.034732	0.024999	0.028481	0.030204	0.040287	0.045064	0.041455	0.035791	0.033712	0.040555	0.04187	0.059829	0.069792	0.078304	0.06422	0.033846	0.029905	0.033105	0.058816	0.071177	0.075684	0.064941	0.061844
0.80034	0.7066	0.71628	0.78714	0.81751	0.87386	0.83488	0.81876	0.71122	0.68374	0.6422	0.70931	0.8138	0.88611	0.78489	0.65423	0.54766	0.5047	0.47022	0.48316	0.55648	0.54489	0.4876	0.41595	0.40308	0.4033	0.32361	0.30858	0.28344	0.30155	0.23134	0.23008	0.27003	0.38388	0.45266	0.51677	0.60666	0.60056	0.56685	0.47447	0.43958	0.37378	0.34582	0.3924	0.45598	0.4674	0.45602	0.45385	0.39258	0.30529
0.07491	0.08491	0.06576	0.017419	0.015737	0.042877	0.072798	0.05152	0.050765	0.056773	0.078069	0.0737	0.097922	0.15092	0.14006	0.13026	0.098892	0.10483	0.10112	0.12641	0.17044	0.1944	0.17545	0.1679	0.15415	0.17132	0.14158	0.14764	0.097596	0.13201	0.1477	0.20536	0.21083	0.22955	0.24541	0.25416	0.27356	0.27257	0.2732	0.2195	0.17263	0.17511	0.1491	0.21866	0.22085	0.26293	0.21478	0.19287	0.17218	0.15519
0.12071	0.094503	0.070828	0.061329	0.050644	0.066478	0.065943	0.063764	0.050981	0.052086	0.071717	0.10295	0.11354	0.089034	0.050285	0.042938	0.048177	0.055519	0.033686	0.040507	0.059451	0.086864	0.067395	0.039676	0.021339	0.01619	-0.0043579	-0.0036749	0.0065697	0.046721	0.087956	0.11167	0.11487	0.084797	0.06957	0.05436	0.064065	0.075775	0.10699	0.12164	0.12481	0.090827	0.042934	0.049876	0.11441	0.17813	0.18475	0.14213	0.10647	0.063935
0.16627	0.14789	0.12868	0.11619	0.091798	0.096501	0.088614	0.086376	0.069218	0.074681	0.078768	0.084923	0.12767	0.16839	0.1681	0.13734	0.099861	0.088103	0.069545	0.068499	0.096087	0.084077	0.070746	0.051244	0.066859	0.10002	0.064658	0.041646	-0.012623	-0.0010751	-0.0070765	0.0081771	0.0091818	0.055217	0.084686	0.12832	0.13532	0.11171	0.092505	0.060835	0.074715	0.07397	0.054898	0.066208	0.082707	0.11916	0.12499	0.11358	0.087282	0.042861
0.11737	0.10988	0.095537	0.082913	0.095816	0.12085	0.091915	0.0445	-0.012492	-0.019247	-0.029558	-0.025116	-0.016263	-0.011423	-0.0025871	0.0079815	0.031781	0.039338	0.055126	0.065956	0.088018	0.094887	0.084096	0.050025	0.044946	0.071672	0.1011	0.10766	0.083472	0.11531	0.13858	0.16667	0.17121	0.15795	0.14467	0.1006	0.092967	0.085217	0.067601	0.040931	0.034259	0.062217	0.082328	0.14489	0.18481	0.21575	0.1689	0.10936	0.036598	-0.038006
0.3124	0.25346	0.22223	0.20094	0.19425	0.19231	0.17928	0.16262	0.16155	0.16854	0.1763	0.13527	0.12832	0.11203	0.11204	0.11945	0.12228	0.12468	0.096736	0.087986	0.12335	0.12964	0.10806	0.052165	0.028815	0.049775	0.045258	0.075924	0.068368	0.092651	0.076425	0.072863	0.082763	0.090933	0.10228	0.10285	0.13849	0.12737	0.08926	0.029134	0.035187	0.040308	0.033253	0.026027	0.040035	0.066081	0.052961	0.06013	0.035096	0.03414
0.1466	0.17642	0.17639	0.14901	0.12725	0.11888	0.10025	0.088679	0.073894	0.07332	0.075258	0.082917	0.094547	0.07579	0.054785	0.055114	0.072725	0.088691	0.086661	0.10979	0.14987	0.15367	0.1336	0.1515	0.18353	0.17316	0.077115	0.026226	-0.0067417	0.0047957	-0.016856	-0.01147	0.0052383	0.042165	0.059627	0.059713	0.062148	0.057761	0.071119	0.068697	0.08478	0.072037	0.032243	0.058475	0.10135	0.17911	0.18073	0.16855	0.13781	0.099897
0.023244	-0.13064	-0.17127	-0.012872	0.032617	0.21844	0.21073	0.17184	0.051118	0.10511	0.1684	0.30426	0.31061	0.24217	0.025569	-0.021237	-0.018807	0.028255	0.086926	0.1669	0.32038	0.24869	0.3259	0.20155	0.28829	0.30936	0.28777	0.37486	0.1628	0.11955	-0.17258	-0.1724	-0.099062	0.11929	0.20898	0.25302	0.39076	0.395	0.41825	0.32722	0.32236	0.2779	0.11943	0.20864	0.26002	0.4371	0.35736	0.40373	0.24473	0.26424
0.73659	0.5631	0.48921	0.6688	0.67534	0.787	0.68552	0.69784	0.63574	0.78773	0.85404	0.8735	0.69734	0.48128	0.24086	0.20789	0.22108	0.35718	0.4035	0.53042	0.77515	0.78251	0.92287	0.78306	0.8749	0.88407	0.76486	0.78015	0.40579	0.31531	-0.069675	-0.038674	0.12668	0.49484	0.64797	0.61115	0.65256	0.44779	0.42049	0.18995	0.21756	0.063005	-0.13053	-0.020976	0.10056	0.36259	0.22737	0.2192	0.0011546	-0.031847
0.13523	-0.023619	-0.045889	0.062739	0.13533	0.21249	0.21605	0.21095	0.2087	0.27267	0.31362	0.31138	0.27962	0.1746	0.070436	0.045269	0.048391	0.044716	-0.00059529	0.0036432	0.06188	0.049918	0.070543	0.0017144	-0.009657	0.065843	0.064334	0.19136	0.073629	0.10392	-0.032193	0.049014	0.12096	0.3117	0.33955	0.36573	0.39676	0.415	0.43368	0.34628	0.30663	0.25676	0.18723	0.23875	0.30312	0.39779	0.33975	0.3051	0.22348	0.2054
0.35457	0.23563	0.23601	0.38255	0.42902	0.54835	0.54465	0.57755	0.54303	0.59154	0.59162	0.65037	0.68332	0.57142	0.38228	0.24443	0.22378	0.19727	0.17923	0.18147	0.28804	0.26226	0.22687	0.10841	0.13334	0.22218	0.17997	0.17819	-0.026321	-0.075945	-0.2994	-0.26506	-0.19962	0.047088	0.07923	0.097283	0.12534	0.15728	0.11629	0.029347	-0.0071882	0.047295	-0.0042522	0.13339	0.16271	0.26486	0.20975	0.22483	0.14945	0.10646
0.29681	0.27647	0.28375	0.3038	0.29131	0.27064	0.2379	0.21515	0.19018	0.17942	0.17292	0.17152	0.18899	0.16253	0.10689	0.061791	0.047332	0.053102	0.017384	0.0098868	0.035031	0.050558	0.04132	0.025287	0.038254	0.055281	0.017957	-0.012362	-0.064604	-0.078214	-0.077973	0.018636	0.11122	0.19867	0.17457	0.13716	0.12908	0.13578	0.17319	0.1609	0.16861	0.13977	0.080633	0.07106	0.090664	0.16053	0.17879	0.20585	0.18516	0.16925
0.44769	0.27473	0.21668	0.35865	0.37906	0.49042	0.37949	0.37063	0.26102	0.37324	0.36109	0.55116	0.56599	0.4113	0.067097	-0.10764	-0.11818	-0.1606	-0.18338	-0.040104	0.28244	0.35451	0.33183	0.14229	0.19922	0.21069	0.1193	0.16123	0.077923	0.13997	-0.11468	-0.097892	-0.059223	0.22645	0.23794	0.24358	0.2901	0.26688	0.40415	0.40437	0.53531	0.5741	0.39239	0.49874	0.57492	0.92911	0.96209	0.89039	0.61318	0.46077
0.61434	0.25402	0.10801	0.11934	0.21106	0.31853	0.36987	0.47522	0.6164	0.87394	0.93365	0.92397	0.90718	0.82277	0.67233	0.51105	0.43461	0.31213	0.2431	0.22064	0.36212	0.34387	0.34611	0.17987	0.18064	0.37288	0.46989	0.62214	0.40943	0.44735	0.19322	0.25748	0.26869	0.6331	0.66952	0.6835	0.60348	0.42538	0.38811	0.37748	0.56355	0.63796	0.49908	0.66018	0.75594	0.98988	0.93275	1	0.84422	0.63595
1	0.59281	0.44287	0.4952	0.64883	0.82021	0.90538	0.87905	0.80537	0.84368	0.80769	0.76202	0.81208	0.89479	0.94618	0.9333	0.99592	0.98471	0.96658	0.89826	0.97628	0.86719	0.71031	0.47101	0.46716	0.54393	0.45883	0.43394	0.21875	0.25089	0.10863	0.2654	0.35708	0.60315	0.61952	0.78579	0.95895	0.8969	0.7837	0.53424	0.47591	0.38088	0.22199	0.43162	0.57456	0.78494	0.74365	0.69513	0.51399	0.29728
0.15915	0.067733	0.037095	0.052182	0.059722	0.095456	0.13186	0.18	0.19108	0.21093	0.21291	0.22549	0.26856	0.28618	0.26551	0.21346	0.16115	0.15004	0.16385	0.20379	0.24701	0.23817	0.19382	0.13513	0.094267	0.10182	0.086867	0.10478	0.053678	0.020827	-0.055752	-0.047692	-0.034412	0.021487	0.0097084	0.014661	0.01478	-0.0036548	-0.020333	-0.025702	0.013645	0.044141	0.01253	0.014964	0.019706	0.062234	0.085369	0.12399	0.12292	0.10786
0.49161	0.32117	0.2434	0.23901	0.23975	0.25515	0.23051	0.24068	0.29016	0.35393	0.40819	0.44158	0.56242	0.66768	0.74137	0.73314	0.68092	0.54232	0.42859	0.33884	0.31005	0.24456	0.17094	0.13009	0.11579	0.13112	0.074963	0.078446	0.054821	0.085627	0.033455	0.079528	0.11085	0.20429	0.23893	0.26389	0.262	0.22934	0.18249	0.11222	0.10643	0.12941	0.14937	0.16027	0.13213	0.14565	0.14927	0.17852	0.12121	0.071243
0.28403	0.21775	0.23595	0.22825	0.24102	0.23673	0.29781	0.29887	0.25455	0.21229	0.19987	0.28443	0.57267	0.69349	0.67284	0.41408	0.28233	0.18335	0.14089	0.12208	0.1594	0.15477	0.12923	0.082101	0.065668	0.071357	0.02728	0.061924	0.036838	0.045235	-0.01574	0.0051895	0.065757	0.12437	0.10497	0.11327	0.11481	0.10457	0.1181	0.12519	0.16022	0.13588	0.051927	0.046861	0.029748	0.11042	0.10797	0.13052	0.084088	0.051891
1	0.94029	0.91304	0.89002	0.85788	0.85009	0.84272	0.80757	0.74086	0.67467	0.6539	0.67755	0.72927	0.79755	0.79295	0.80825	0.74777	0.69477	0.64904	0.67331	0.74827	0.74184	0.67174	0.65762	0.67045	0.71311	0.63825	0.57833	0.51686	0.47122	0.43795	0.43684	0.47843	0.53203	0.53494	0.52695	0.53116	0.51273	0.43759	0.37484	0.32555	0.34015	0.29548	0.30557	0.26937	0.27717	0.26564	0.33582	0.33453	0.35647
0.13442	0.12171	0.12456	0.14915	0.14692	0.15834	0.14276	0.14794	0.13945	0.1387	0.128	0.13212	0.1478	0.15352	0.14602	0.13964	0.15693	0.15159	0.15139	0.13332	0.14472	0.12867	0.1105	0.083526	0.088103	0.09001	0.078843	0.073849	0.068964	0.080415	0.071782	0.074053	0.092017	0.11957	0.13688	0.13601	0.14741	0.13669	0.13657	0.11172	0.13046	0.12259	0.10526	0.10071	0.11511	0.1506	0.14988	0.14252	0.11121	0.081265
0.11221	0.11831	0.12254	0.11735	0.10351	0.11027	0.12363	0.13708	0.11766	0.10509	0.095794	0.12076	0.14962	0.1789	0.18472	0.19106	0.19386	0.18217	0.15075	0.12229	0.10004	0.073433	0.032661	0.011678	0.017943	0.039364	0.034586	0.027971	0.014742	0.016229	0.0035294	0.013193	0.016969	0.048699	0.073767	0.10484	0.11029	0.077571	0.049718	0.024129	0.02908	0.022927	0.0045453	0.0010924	-0.00081888	0.023097	0.023428	0.043288	0.037809	0.012379
0.7228	0.59846	0.61043	0.79561	0.88336	0.94679	0.95465	0.89172	0.79302	0.94244	0.89286	1	0.97816	0.88051	0.56679	0.23358	0.11683	0.098427	0.083584	0.081894	0.3359	0.29943	0.48402	0.26615	0.41765	0.4045	0.35359	0.35866	0.084928	0.10713	-0.17374	-0.047787	0.05715	0.36104	0.44748	0.39652	0.42975	0.27269	0.21797	0.11857	0.20985	0.28446	0.05308	0.055333	0.10384	0.33061	0.31557	0.33617	0.28719	0.21152
-0.31038	-0.28045	-0.22407	-0.1499	-0.10716	-0.020001	0.050792	0.10712	0.16871	0.20165	0.22807	0.24129	0.27197	0.29256	0.2247	0.26455	0.28241	0.29137	0.22866	0.15767	0.22169	0.26859	0.32683	0.24951	0.18559	0.22259	0.23302	0.22829	0.11822	0.065167	-0.012223	-0.048607	-0.084486	-0.036479	0.006674	0.089057	0.20084	0.2359	0.30444	0.26788	0.30474	0.30941	0.35868	0.41378	0.49769	0.53405	0.48777	0.39141	0.2863	0.27896
0.29201	0.21657	0.28327	0.41944	0.41469	0.42589	0.38653	0.39948	0.3598	0.4046	0.45397	0.48967	0.47568	0.33754	0.14335	0.052233	0.05937	0.07309	0.039165	0.028979	0.18313	0.20179	0.21278	0.07481	0.10329	0.15529	0.10808	0.07836	-0.12148	-0.19292	-0.39756	-0.37525	-0.27371	0.017657	0.11664	0.15477	0.22436	0.24125	0.32871	0.24369	0.26207	0.26927	0.273	0.43298	0.46541	0.53272	0.45772	0.39057	0.28548	0.22733
0.39997	0.24906	0.16329	0.14167	0.16096	0.21312	0.25416	0.2992	0.32026	0.32432	0.27765	0.24642	0.25661	0.33912	0.40697	0.41864	0.33907	0.24668	0.19512	0.1879	0.20248	0.19678	0.16305	0.12297	0.13221	0.17657	0.15398	0.15098	0.09016	0.074221	0.042371	0.11636	0.2082	0.28265	0.26667	0.24324	0.20872	0.17022	0.14777	0.11441	0.097501	0.065168	0.016707	-0.019067	-0.014619	0.028971	0.046036	0.021156	-0.026148	-0.03923
0.59772	0.31943	0.24865	0.27248	0.42924	0.54933	0.71413	0.79236	0.87091	1	0.9893	0.79584	0.48722	0.2581	0.1364	0.088716	0.11309	0.13829	0.15958	0.08757	0.071822	0.042124	0.020532	0.099176	0.28332	0.52965	0.47912	0.28295	0.016729	-0.050474	-0.012567	0.11846	0.20106	0.17012	0.13017	0.145	0.19498	0.091822	0.012157	-0.054914	-0.027453	-0.0039487	0.014743	0.080164	0.10511	0.13526	0.13297	0.082901	0.03118	0.074106
0.93571	0.62399	0.62822	0.69936	0.90791	0.95566	1	0.98838	0.91118	0.86905	0.72797	0.57826	0.44449	0.35832	0.30072	0.21941	0.15313	0.076034	0.063283	0.040501	0.054198	0.0062897	-0.008048	-0.05113	-0.0055415	0.085732	0.13075	0.14971	0.062368	0.044511	0.11518	0.26015	0.31838	0.23437	0.10538	0.055745	0.011817	-0.0069894	-0.010648	0.022011	0.089001	0.11021	0.09082	0.040965	0.040837	0.057428	0.048148	0.014449	-0.015557	0.098273
0.50954	0.4803	0.46313	0.4463	0.34831	0.29788	0.29098	0.22706	0.23678	0.23721	0.32182	0.41987	0.76737	0.93461	1	0.71885	0.51674	0.32561	0.32927	0.36554	0.37509	0.25563	0.1031	0.023906	0.0093704	0.10071	0.013825	-0.035545	-0.19104	-0.14181	-0.22241	-0.22289	-0.12562	0.073107	0.2146	0.23963	0.30785	0.30934	0.28699	0.24086	0.29146	0.3708	0.35147	0.48805	0.4764	0.58866	0.5687	0.63671	0.52379	0.34498
0.32986	0.40195	0.4776	0.57204	0.74534	0.83736	0.88344	0.80385	0.78607	0.76597	0.75375	0.71232	0.72531	0.8042	0.91647	0.85997	0.7327	0.57971	0.49688	0.39874	0.33148	0.30788	0.3103	0.31232	0.38836	0.49824	0.59716	0.77319	0.73382	0.65989	0.47375	0.50994	0.5333	0.52202	0.46582	0.43207	0.37343	0.27433	0.23331	0.29002	0.50297	0.5859	0.67488	0.77199	0.9244	1	0.83699	0.65107	0.42742	0.35426
0.36166	0.38627	0.41396	0.41208	0.4455	0.44562	0.41799	0.40287	0.36842	0.34754	0.29661	0.27897	0.26152	0.25591	0.25838	0.28103	0.30585	0.30076	0.28475	0.29697	0.32593	0.40013	0.44669	0.47139	0.44845	0.4205	0.37832	0.35306	0.27317	0.19026	0.10263	0.15704	0.29719	0.4654	0.48693	0.45444	0.45533	0.53143	0.5918	0.56958	0.54374	0.50545	0.45839	0.42084	0.3847	0.37148	0.3066	0.27026	0.2348	0.23117
0.67412	0.54271	0.55321	0.7477	0.87274	1	0.98726	0.92242	0.87314	0.88214	0.85093	0.83328	0.86011	0.7685	0.61065	0.50914	0.57271	0.67292	0.72547	0.7377	0.86034	0.79396	0.79849	0.60631	0.66566	0.78393	0.73647	0.78397	0.48726	0.44996	0.17426	0.26997	0.40278	0.76769	0.84973	0.85867	0.84236	0.75937	0.72689	0.59285	0.54994	0.53099	0.39896	0.55586	0.62588	0.78085	0.64251	0.58843	0.38266	0.28742
0.71083	0.55484	0.54445	0.74354	0.86167	1	0.96982	0.93912	0.83529	0.84679	0.81307	0.84062	0.82108	0.69848	0.49981	0.43412	0.46332	0.53243	0.52304	0.57087	0.73649	0.70219	0.69523	0.53589	0.5666	0.66745	0.56648	0.63154	0.35524	0.31596	0.018297	0.13545	0.2967	0.64878	0.70864	0.72688	0.7646	0.65453	0.61197	0.46196	0.49031	0.48319	0.37091	0.46507	0.48954	0.5966	0.47843	0.4471	0.34327	0.25987
0.53245	0.48318	0.50499	0.65945	0.74621	0.85526	0.856	0.80748	0.73971	0.7154	0.68965	0.72257	0.74589	0.60699	0.40456	0.26606	0.27542	0.24763	0.21369	0.21027	0.32963	0.31044	0.36249	0.26334	0.27153	0.26811	0.16211	0.19662	-0.072496	-0.096352	-0.37785	-0.29972	-0.24079	0.06889	0.15076	0.15826	0.19427	0.16488	0.18991	0.056182	0.055844	0.041361	-0.05861	0.013209	0.033211	0.18273	0.14277	0.16606	0.08176	0.054212
0.83698	0.67724	0.62228	0.77874	0.86649	1	0.96952	0.95854	0.90749	0.90164	0.89446	0.92173	0.96208	0.82381	0.62837	0.53553	0.56674	0.61231	0.54695	0.54067	0.64361	0.66801	0.7074	0.57882	0.59983	0.65734	0.62181	0.68978	0.48184	0.45102	0.20718	0.26435	0.33424	0.5819	0.61036	0.6139	0.65124	0.60062	0.59105	0.42128	0.39179	0.38555	0.31591	0.41722	0.42332	0.55084	0.50108	0.52629	0.42819	0.37189
0.75532	0.59667	0.56818	0.65993	0.71759	0.79391	0.79146	0.73149	0.62627	0.58489	0.60067	0.66113	0.68344	0.5979	0.44853	0.40288	0.40075	0.41922	0.38263	0.38327	0.47673	0.46412	0.47014	0.3402	0.40752	0.50124	0.49901	0.51923	0.31513	0.24187	-0.017589	0.0095372	0.069695	0.27802	0.25352	0.23168	0.23927	0.18374	0.1204	-0.026822	-0.077777	-0.11753	-0.20551	-0.099154	-0.039456	0.054965	0.022963	0.021219	-0.039774	-0.093128
0.61221	0.48914	0.4597	0.58399	0.67632	0.80369	0.85598	0.87626	0.88072	0.91906	0.97857	1	0.98488	0.8856	0.7578	0.73648	0.77443	0.81318	0.76989	0.76701	0.87917	0.87318	0.87798	0.74832	0.78001	0.81158	0.76844	0.81103	0.67475	0.65953	0.49901	0.54407	0.65438	0.81019	0.82123	0.78899	0.77775	0.70785	0.64441	0.5306	0.48722	0.42343	0.30977	0.36109	0.39256	0.47844	0.39506	0.37784	0.31436	0.28764
0.26063	0.20197	0.23568	0.37377	0.43914	0.52429	0.54262	0.54917	0.50814	0.54456	0.53698	0.68354	0.77435	0.74969	0.5662	0.44328	0.38851	0.33253	0.25376	0.24398	0.32929	0.29545	0.30189	0.1446	0.1548	0.1324	0.10581	0.12	0.010453	-0.01432	-0.16967	-0.1255	-0.11062	0.060936	0.091346	0.12366	0.19526	0.20576	0.30296	0.22995	0.23181	0.2061	0.14442	0.23388	0.30837	0.37456	0.29688	0.24834	0.17815	0.18577
0.2825	0.25765	0.25028	0.26563	0.26116	0.30084	0.30552	0.27687	0.21957	0.19508	0.18421	0.197	0.20401	0.16965	0.12257	0.12446	0.16096	0.2005	0.19461	0.20022	0.21811	0.22148	0.21369	0.10095	0.098976	0.13738	0.1674	0.23318	0.13729	0.13545	-0.028408	-0.014838	-0.0079923	0.096408	0.091462	0.071888	0.067186	0.012714	-0.019608	-0.073458	-0.080099	-0.059167	-0.082893	0.011752	0.07655	0.14925	0.12621	0.1252	0.073664	0.028595
0.081968	-0.011336	-0.027637	0.030766	0.074296	0.12677	0.12116	0.12055	0.10846	0.13398	0.13097	0.12883	0.11924	0.057661	-0.027101	-0.029461	-0.0038181	0.02397	0.018858	0.051222	0.1421	0.13171	0.13429	0.071338	0.09898	0.13723	0.083342	0.092799	-0.044808	-0.061394	-0.193	-0.15134	-0.10103	0.060888	0.099169	0.10775	0.12735	0.12166	0.15206	0.09036	0.094453	0.093937	0.05988	0.15449	0.24022	0.36755	0.36456	0.34834	0.32778	0.30102
0.73221	0.54127	0.50615	0.69082	0.84116	1	0.98303	0.93466	0.8738	0.91739	0.92824	0.93002	0.86486	0.70067	0.48019	0.42541	0.45947	0.56958	0.62715	0.73897	0.86476	0.8422	0.84902	0.73981	0.79509	0.84461	0.78832	0.80018	0.54609	0.49701	0.24263	0.31585	0.41413	0.65937	0.66103	0.59743	0.58759	0.51346	0.48313	0.28956	0.20507	0.12104	0.035062	0.11983	0.20717	0.32682	0.27157	0.19945	0.050566	-0.057863
0.016582	0.027413	0.037982	0.066852	0.091318	0.14801	0.16307	0.15033	0.099867	0.067784	0.048328	0.062271	0.10003	0.13106	0.11791	0.095162	0.055383	0.031958	0.010522	0.0041093	0.029887	0.013048	-0.00061346	-0.016877	0.0066096	0.036711	0.0035829	-0.01075	-0.058588	-0.057805	-0.049044	0.012704	0.077486	0.12075	0.11957	0.11366	0.10857	0.089172	0.086352	0.072629	0.069053	0.049985	0.011811	0.033249	0.066218	0.11314	0.12349	0.10054	0.066909	0.033775
0.28728	0.17771	0.18908	0.33427	0.43182	0.51784	0.52371	0.46825	0.44555	0.44649	0.4529	0.50018	0.59064	0.5928	0.5199	0.42817	0.43219	0.36632	0.35352	0.33347	0.43717	0.39625	0.33516	0.1221	0.03803	0.043672	0.036352	0.065493	-0.074543	-0.11673	-0.2814	-0.24338	-0.16763	0.11134	0.17019	0.19261	0.21074	0.23532	0.33304	0.26608	0.3137	0.29441	0.205	0.22533	0.27962	0.42581	0.4094	0.39897	0.31584	0.26627
0.16824	0.064161	0.025457	0.12908	0.18174	0.35199	0.35574	0.33486	0.26166	0.27174	0.32933	0.32071	0.3651	0.24099	0.087687	0.02735	0.10262	0.22296	0.23944	0.26528	0.35647	0.339	0.3372	0.21798	0.2427	0.29159	0.24684	0.28518	0.051073	-0.016539	-0.28054	-0.22568	-0.11782	0.1623	0.20639	0.20962	0.27167	0.21185	0.21502	0.087856	0.12303	0.097501	0.00085052	0.12756	0.19326	0.32794	0.27801	0.28081	0.21658	0.19229
0.040986	-0.0081802	0.024753	0.13894	0.18393	0.25688	0.25206	0.28454	0.28524	0.32406	0.29184	0.25382	0.21805	0.14939	0.067227	0.018667	0.026124	0.0089996	-0.01324	0.018153	0.070793	0.048599	-0.014484	-0.11043	-0.12682	-0.10021	-0.13424	-0.060251	-0.050427	0.054333	0.0031124	0.022653	0.078364	0.24075	0.2716	0.31819	0.41059	0.47071	0.53137	0.46892	0.44787	0.40739	0.31946	0.40435	0.44166	0.57273	0.56038	0.55962	0.42602	0.29735
0.81375	0.61532	0.5222	0.54086	0.57457	0.65886	0.67692	0.67216	0.61054	0.64547	0.58918	0.64204	0.61346	0.54592	0.31421	0.18479	0.11729	0.11805	0.072319	0.062611	0.16272	0.12626	0.11541	-0.0049105	0.041249	0.13882	0.11046	0.10964	-0.047611	-0.072815	-0.20555	-0.14947	-0.052915	0.18428	0.25462	0.2676	0.31227	0.27903	0.2961	0.1499	0.13228	0.080966	-0.020314	0.021027	-0.0031828	0.083296	0.041618	0.050938	0.0042599	-0.04896
0.68544	0.50608	0.46059	0.50943	0.50271	0.53099	0.56298	0.65134	0.63009	0.59112	0.52042	0.54659	0.69381	0.65368	0.52439	0.33018	0.29121	0.3101	0.31397	0.40507	0.54643	0.51455	0.36895	0.084936	-0.050518	-0.062542	-0.10178	-0.0043936	-0.065479	-0.019364	-0.1537	-0.12869	-0.063271	0.16147	0.32089	0.46933	0.6287	0.65854	0.6558	0.52638	0.51865	0.53393	0.48865	0.57059	0.58578	0.76755	0.81684	0.9184	0.84324	0.76349
0.99373	0.93853	0.90061	0.93115	0.93668	1	0.98303	0.99503	0.96318	0.92509	0.88139	0.78375	0.73143	0.61664	0.58459	0.56189	0.5731	0.53081	0.54716	0.5629	0.64052	0.60784	0.61159	0.59978	0.67211	0.72404	0.63523	0.60499	0.46459	0.45981	0.34042	0.41238	0.48375	0.5831	0.56684	0.53307	0.54847	0.49898	0.47618	0.37926	0.3491	0.31475	0.21373	0.18778	0.16781	0.24925	0.24894	0.22187	0.15594	0.092989
-0.19431	-0.22367	-0.15259	0.011192	0.088656	0.15492	0.18139	0.20858	0.21533	0.22768	0.2341	0.2569	0.27219	0.24136	0.16911	0.16361	0.2234	0.25188	0.24482	0.2336	0.31529	0.31041	0.25581	0.1419	0.10452	0.14033	0.11426	0.12222	-0.0024298	-0.05241	-0.19217	-0.19564	-0.18733	-0.060161	-0.030584	0.01105	0.057356	0.11074	0.2025	0.22085	0.25976	0.26688	0.21811	0.27087	0.30638	0.38761	0.35551	0.34227	0.30769	0.29157
0.15574	0.11152	0.11945	0.24764	0.36212	0.57202	0.56537	0.58227	0.49614	0.49829	0.46911	0.4566	0.4868	0.42686	0.3246	0.36385	0.4434	0.54367	0.60485	0.68909	0.91846	0.9565	0.98803	0.87744	0.89092	1	0.83579	0.82436	0.5515	0.56794	0.34857	0.4155	0.50252	0.76693	0.79105	0.84165	0.9334	0.97909	0.96143	0.81158	0.76087	0.7464	0.58806	0.70681	0.74449	0.85656	0.74092	0.66186	0.54877	0.42694
0.41285	0.27709	0.26936	0.35315	0.43266	0.52844	0.54983	0.51142	0.45791	0.42344	0.42069	0.45592	0.63423	0.71639	0.64823	0.51979	0.39871	0.30998	0.23684	0.2622	0.39516	0.32675	0.1908	0.015867	0.043241	0.12239	0.04163	0.023124	-0.12169	-0.12665	-0.31272	-0.28169	-0.25017	-0.014007	0.11773	0.31366	0.45332	0.46892	0.44565	0.34838	0.33536	0.31833	0.19991	0.2253	0.22294	0.37298	0.34409	0.35242	0.27925	0.21183
0.88925	0.74032	0.69068	0.77831	0.86932	0.96783	1	0.97039	0.92439	0.9054	0.93582	0.92254	0.87742	0.73471	0.63585	0.6151	0.62419	0.6462	0.63969	0.67489	0.79398	0.80546	0.77946	0.65515	0.65268	0.71788	0.65142	0.64344	0.52512	0.48115	0.31985	0.32467	0.40066	0.51381	0.51145	0.49354	0.56887	0.509	0.46396	0.31744	0.29129	0.2491	0.16949	0.22411	0.28691	0.3563	0.29094	0.19994	0.11618	0.072812
0.5281	0.37615	0.26298	0.23663	0.28287	0.4651	0.57868	0.77221	0.8974	1	0.95151	0.85859	0.8949	0.83607	0.65579	0.41786	0.32383	0.27906	0.23235	0.061308	0.045339	-0.023084	-0.036169	0.17298	0.55034	0.86694	0.67943	0.37674	0.035904	-0.12497	-0.22895	-0.15551	0.02412	0.15172	0.18871	0.28329	0.39396	0.31211	0.17005	0.034596	0.24886	0.41716	0.70469	0.85587	0.88236	0.81045	0.71043	0.69061	0.50001	0.61536
0.27164	0.21709	0.20742	0.31147	0.45335	0.58052	0.57523	0.59332	0.64035	0.80516	0.9554	1	0.86645	0.597	0.36616	0.24984	0.2065	0.19462	0.22466	0.2825	0.37956	0.37681	0.3671	0.36492	0.45756	0.55343	0.53829	0.52071	0.44122	0.41475	0.27135	0.1777	0.14277	0.20702	0.21253	0.19925	0.29653	0.51997	0.79799	0.92537	0.99681	0.98222	0.85161	0.68831	0.47618	0.36521	0.24655	0.19472	0.20101	0.32673
0.35729	0.24615	0.20602	0.20433	0.26686	0.31982	0.36439	0.34672	0.33246	0.29595	0.28353	0.40554	0.76825	1	0.99277	0.71759	0.54461	0.39426	0.27498	0.19525	0.25216	0.27285	0.22896	0.13366	0.11672	0.15361	0.12835	0.10975	0.056309	0.037931	-0.05859	-0.077874	0.0087484	0.37207	0.71997	0.87174	0.80788	0.56309	0.41464	0.28437	0.26168	0.23692	0.13437	0.16642	0.11679	0.12922	0.048252	0.11231	0.13819	0.14026
0.48118	0.35186	0.29344	0.32106	0.29945	0.32534	0.30631	0.31642	0.27701	0.28575	0.29169	0.33267	0.42667	0.49743	0.50269	0.44542	0.37176	0.29546	0.22814	0.22529	0.30866	0.30161	0.22226	0.12401	0.15796	0.25358	0.2108	0.16873	0.060929	0.065516	0.016199	0.11068	0.36295	0.74926	1	0.99994	0.88642	0.68225	0.61699	0.58133	0.60896	0.55213	0.36399	0.29661	0.2331	0.25834	0.2286	0.2507	0.1876	0.13587
0.34262	0.23126	0.19682	0.21987	0.26812	0.32373	0.36293	0.44573	0.51586	0.56818	0.53571	0.4411	0.38547	0.26992	0.19143	0.15876	0.16718	0.15986	0.12757	0.12117	0.16341	0.15059	0.11707	0.14781	0.2134	0.28269	0.18006	0.075547	-0.040035	-0.053322	-0.077326	-0.022739	0.012813	0.080305	0.044584	0.015254	0.0010623	-0.013248	0.078046	0.15711	0.28605	0.33236	0.40549	0.45454	0.5047	0.51581	0.55858	0.56176	0.59179	0.63571
0.71022	0.5694	0.45923	0.37388	0.38048	0.43593	0.39176	0.37883	0.39005	0.44269	0.43786	0.36698	0.39604	0.39813	0.34737	0.25664	0.17908	0.11904	0.036985	-0.024336	-0.023582	-0.00060682	0.023017	0.0051127	0.027948	0.079152	0.078254	0.074221	0.001986	0.0085189	0.050025	0.23668	0.37767	0.40534	0.30461	0.21418	0.24578	0.24016	0.28929	0.21984	0.2247	0.16342	0.12154	0.1722	0.28539	0.38759	0.32165	0.24772	0.16676	0.10412
0.26837	0.14415	0.10367	0.14639	0.17844	0.20638	0.20334	0.25446	0.29744	0.34753	0.34386	0.37795	0.49573	0.57202	0.61135	0.60631	0.63239	0.6026	0.52703	0.41698	0.35016	0.22814	0.094703	0.0078627	0.025176	0.11105	0.1653	0.26892	0.29653	0.32029	0.24511	0.25049	0.22744	0.2633	0.23375	0.22773	0.19194	0.15069	0.14958	0.12076	0.10394	0.10226	0.079491	0.096989	0.029418	0.040523	0.030709	0.076754	0.039493	0.019149
0.1413	0.17372	0.18562	0.1787	0.16272	0.15589	0.14257	0.13685	0.14341	0.15124	0.16644	0.21306	0.31166	0.36851	0.35141	0.29407	0.24973	0.21259	0.17093	0.15115	0.16547	0.14551	0.12989	0.14575	0.20478	0.25468	0.22331	0.19086	0.13823	0.12512	0.079766	0.065305	0.042605	0.082958	0.10869	0.13516	0.14569	0.12207	0.13992	0.12751	0.13341	0.10144	0.054212	0.048427	0.050278	0.099725	0.11774	0.15732	0.14126	0.14286
0.37131	0.22531	0.11807	0.10317	0.10655	0.18051	0.19527	0.23063	0.21658	0.23558	0.21234	0.19254	0.18815	0.24159	0.33004	0.37616	0.37495	0.31658	0.27032	0.23168	0.21739	0.18161	0.10722	0.028987	-0.0074548	0.017743	-0.0069663	-0.037306	-0.12527	-0.17031	-0.21765	-0.18644	-0.094594	0.091349	0.18669	0.26123	0.25271	0.27192	0.35155	0.44885	0.48242	0.36572	0.16805	0.074336	0.053262	0.094232	0.080422	0.066163	0.047081	0.070531
0.12531	0.23918	0.28693	0.32083	0.31088	0.35178	0.3334	0.38259	0.41378	0.45312	0.44251	0.51146	0.70569	0.76418	0.69166	0.55957	0.52684	0.47382	0.38341	0.31615	0.41141	0.37511	0.30388	0.22591	0.34869	0.4058	0.33687	0.29227	0.20951	0.19866	0.055866	0.10641	0.16937	0.39599	0.54798	0.59709	0.58258	0.4137	0.35451	0.24255	0.28	0.39058	0.57637	0.76747	0.77646	0.74424	0.58287	0.54144	0.42392	0.42614
0.3448	0.31505	0.3156	0.39933	0.57693	0.82256	0.90401	0.82994	0.65244	0.55001	0.50057	0.50487	0.55759	0.55448	0.50711	0.42684	0.4058	0.38013	0.3746	0.41012	0.49116	0.57103	0.54161	0.50697	0.42875	0.39485	0.27353	0.17198	0.067869	0.033385	-0.0013115	0.010118	0.0046606	0.019527	-0.0094492	-0.011588	0.02021	0.042837	0.077738	0.054058	0.081565	0.1242	0.16264	0.31089	0.39917	0.46466	0.37317	0.29643	0.21032	0.19977
0.20095	0.16675	0.13034	0.15342	0.199	0.25792	0.25641	0.19041	0.16625	0.15378	0.16311	0.13548	0.088002	0.067145	0.033137	0.040914	0.0084527	0.0046248	0.021017	0.026456	0.043211	0.012579	-0.0059243	-0.035138	-0.03737	-0.027885	-0.0052957	0.025457	0.018462	0.07111	0.084964	0.14792	0.11688	0.097334	0.047119	0.063575	0.14512	0.26626	0.31572	0.30256	0.25923	0.24328	0.17067	0.19883	0.18583	0.25481	0.19982	0.18264	0.13422	0.088711
0.036681	0.013495	0.0031947	0.012467	0.020221	0.03928	0.045807	0.044228	0.029264	0.022158	0.023176	0.035745	0.043638	0.040313	0.024684	0.023213	0.027185	0.034198	0.031339	0.031529	0.036599	0.033348	0.021049	-0.0025648	-0.010113	-0.0059267	-0.0050229	0.0011036	-0.0027706	0.014184	0.017552	0.031168	0.038827	0.04317	0.035544	0.028164	0.028283	0.032237	0.038984	0.041839	0.042954	0.041705	0.033251	0.05093	0.061067	0.070104	0.055318	0.046364	0.040345	0.022757
0.48357	0.359	0.29492	0.30199	0.30775	0.34796	0.35717	0.38804	0.50676	0.6451	0.65815	0.78938	0.91611	1	0.86218	0.73972	0.59844	0.43381	0.31304	0.28405	0.26454	0.28086	0.31332	0.4051	0.41203	0.38475	0.27657	0.17825	0.068518	-0.0087365	-0.075611	-0.033385	0.0061994	0.047292	-0.0026576	-0.002812	0.026579	0.064645	0.05361	0.0099351	-0.016338	-0.0050604	-0.0078	-0.0049517	-0.02383	-0.0071545	0.046496	0.11549	0.15931	0.12903
0.22832	0.15888	0.11645	0.1773	0.16302	0.20591	0.16555	0.16014	0.14037	0.10381	0.10262	0.10763	0.16591	0.16041	0.11977	0.082286	0.045648	0.030625	0.052903	0.10294	0.16107	0.13892	0.096743	0.040841	0.040465	0.094445	0.077001	0.079826	0.0071095	-1.6896e-05	-0.067324	-0.013774	0.063184	0.15767	0.12475	0.099354	0.083966	0.063884	0.035825	0.055815	0.075397	0.086743	0.011448	0.047672	0.051009	0.1002	0.076904	0.079234	0.045233	0.038344
0.49088	0.35494	0.28828	0.3394	0.40685	0.49366	0.44614	0.40614	0.31209	0.34946	0.32313	0.38663	0.36764	0.30769	0.15453	0.069119	0.049549	0.058829	0.048098	0.055949	0.1225	0.096018	0.092399	0.032393	0.073391	0.10553	0.06377	0.10245	-0.01243	-0.045192	-0.18133	-0.13819	-0.052731	0.13049	0.13629	0.14647	0.16768	0.1598	0.16129	0.081789	0.069519	0.058869	-0.024612	0.10337	0.18264	0.30216	0.25804	0.25829	0.18079	0.15905
0.44215	0.38792	0.40273	0.48834	0.51362	0.58612	0.5848	0.57391	0.50137	0.49992	0.47426	0.45748	0.44356	0.39171	0.31644	0.31179	0.42004	0.65238	0.86933	0.98078	1	0.86157	0.74051	0.55679	0.48832	0.47379	0.41634	0.41377	0.28016	0.24019	0.084395	0.10426	0.15941	0.31285	0.32589	0.31885	0.31282	0.293	0.27288	0.20223	0.17337	0.16523	0.092938	0.10905	0.093898	0.17168	0.15648	0.15489	0.07661	0.038583
0.16457	0.049261	0.040975	0.11871	0.14237	0.18588	0.23231	0.25306	0.24434	0.23147	0.22863	0.27431	0.30352	0.23932	0.14177	0.13775	0.17858	0.20001	0.18983	0.24865	0.31981	0.35056	0.36499	0.3698	0.37651	0.3759	0.2676	0.22275	0.079059	0.030192	-0.075834	-0.066289	-0.028991	0.042974	0.01821	0.035848	0.090727	0.11658	0.11323	0.024583	0.040262	0.032262	0.040444	0.10093	0.1258	0.13781	0.066453	0.067241	0.0007079	-0.026357
0.26158	0.12882	0.15908	0.24438	0.34384	0.35947	0.35858	0.43093	0.61106	0.86594	1	0.98489	0.86106	0.66697	0.43854	0.29574	0.24444	0.25185	0.26103	0.28471	0.33538	0.30225	0.23031	0.12271	0.13373	0.19622	0.1857	0.17368	0.043864	0.014035	-0.10599	-0.072125	-0.038544	0.088669	0.08648	0.067956	0.070668	0.016623	0.016127	-0.052464	-0.042569	-0.057262	-0.093681	-0.013006	0.046286	0.17751	0.20186	0.25942	0.20391	0.17954
0.29122	0.31722	0.35365	0.38177	0.35555	0.36893	0.36094	0.34492	0.28392	0.25727	0.25222	0.25894	0.2682	0.26293	0.21637	0.1875	0.16275	0.16578	0.15982	0.17872	0.22972	0.23042	0.18862	0.128	0.12734	0.15816	0.12367	0.11966	0.057757	0.071015	0.02171	0.057624	0.082122	0.13162	0.13104	0.13119	0.15097	0.1344	0.11863	0.095294	0.10989	0.12019	0.095285	0.12842	0.14847	0.19618	0.16885	0.1438	0.076288	0.023738
0.013688	0.0022583	-0.0061414	-0.0073809	-0.0015672	0.013976	0.017268	0.015187	0.0065389	0.0112	0.0092259	0.020915	0.04908	0.087185	0.11163	0.12698	0.12823	0.10511	0.075494	0.064039	0.087296	0.087952	0.069265	0.033633	0.014262	0.0027907	-0.015569	-0.01622	-0.021723	8.7045e-05	0.017283	0.041534	0.060882	0.082545	0.092918	0.095522	0.097427	0.1075	0.13705	0.1428	0.13801	0.11913	0.10677	0.13557	0.15593	0.16899	0.13792	0.099192	0.05752	0.029355
0.50581	0.32691	0.25114	0.25227	0.29867	0.32591	0.38483	0.43044	0.398	0.30908	0.18332	0.17705	0.21789	0.21552	0.14577	0.096666	0.098768	0.14685	0.22821	0.34596	0.44465	0.36591	0.22254	0.10644	0.098686	0.1085	0.046634	0.046801	-0.024497	-0.018164	-0.058737	0.025467	0.10402	0.1957	0.18831	0.1614	0.1341	0.051002	0.038328	0.053779	0.15968	0.18873	0.16471	0.16952	0.18724	0.22813	0.2308	0.22873	0.17039	0.13747
1	0.93929	0.88281	0.76501	0.67056	0.55655	0.58709	0.60717	0.69272	0.60035	0.48709	0.31858	0.25805	0.2177	0.15371	0.17303	0.20121	0.23664	0.23373	0.15496	0.18628	0.16104	0.24582	0.33588	0.50883	0.55172	0.44978	0.27886	0.13135	0.018344	0.13296	0.54944	0.92459	0.8736	0.5202	0.24579	0.1852	0.12073	0.31339	0.60955	0.95782	0.9185	0.71234	0.4998	0.45315	0.5113	0.50852	0.39293	0.19872	0.24075
0.50179	0.33715	0.24647	0.32187	0.47426	0.73663	0.91344	1	0.86798	0.65441	0.51154	0.50561	0.51616	0.49568	0.40738	0.34935	0.30932	0.27845	0.28922	0.26872	0.24222	0.18434	0.19223	0.22685	0.26486	0.25186	0.21531	0.17007	0.13622	0.10417	0.12956	0.2594	0.39987	0.42961	0.33512	0.23406	0.21933	0.1862	0.18674	0.19251	0.24401	0.24182	0.18246	0.11393	0.06993	0.049804	0.01709	0.012929	0.099795	0.15715
0.2029	0.15005	0.15433	0.22444	0.27829	0.32882	0.32801	0.32924	0.3097	0.27227	0.25285	0.22361	0.22076	0.23701	0.22196	0.25625	0.22232	0.23614	0.20411	0.21195	0.30501	0.33094	0.30225	0.18147	0.1465	0.16221	0.13196	0.10693	0.038684	0.029046	-0.025486	0.006789	0.048703	0.11523	0.13278	0.12936	0.16067	0.11806	0.085328	0.024195	0.054228	0.076828	0.054589	0.093287	0.11403	0.19184	0.18119	0.17737	0.12094	0.13353
0.063689	0.031369	0.026565	0.04443	0.051649	0.056132	0.075409	0.09503	0.096202	0.080979	0.07127	0.084521	0.083813	0.071705	0.04708	0.035209	0.037676	0.029532	0.026003	0.034005	0.0508	0.044443	0.022741	0.0057279	0.010831	0.012936	0.0010597	0.00045537	-0.0079536	-0.002853	-0.018579	-0.0096703	0.0043577	0.0345	0.044311	0.04665	0.050688	0.038264	0.048215	0.044876	0.062186	0.05633	0.034813	0.036443	0.032242	0.054059	0.059136	0.074219	0.066703	0.052503
0.37108	0.25174	0.27653	0.53038	0.78974	0.91685	0.84123	0.80899	0.78111	0.67441	0.57765	0.5748	0.73812	0.84566	0.82122	0.80635	0.69528	0.62526	0.46299	0.34672	0.31833	0.3186	0.40684	0.50199	0.53824	0.53868	0.37521	0.2772	0.1288	0.12758	0.27758	0.55121	0.70969	0.61059	0.45499	0.41269	0.43567	0.35217	0.28	0.32673	0.43505	0.42126	0.25239	0.16678	0.15188	0.23401	0.23219	0.25644	0.25693	0.3264
0.066041	0.040976	0.042077	0.062276	0.062617	0.059202	0.065085	0.058349	0.054874	0.059313	0.069669	0.081501	0.07608	0.082551	0.064863	0.069217	0.060611	0.051519	0.034599	0.032968	0.044391	0.047797	0.038543	0.041667	0.057341	0.03862	0.012436	-0.018297	-0.029805	0.0035235	0.010703	0.0406	0.031517	0.029562	0.016807	0.016747	0.029348	0.028674	0.019701	0.017319	0.044886	0.043793	0.015382	0.033096	0.031662	0.061405	0.046883	0.062686	0.052569	0.034906
0.14618	0.11923	0.11889	0.12585	0.11733	0.11625	0.11916	0.11225	0.10357	0.10899	0.12169	0.13582	0.13416	0.11511	0.092251	0.087317	0.1017	0.084603	0.064526	0.054279	0.077942	0.087618	0.068048	0.043762	0.052206	0.07116	0.065892	0.050038	0.0052317	-6.824e-05	-0.029026	-0.0087561	0.0068358	0.043198	0.031828	0.029774	0.040426	0.050333	0.050204	0.041683	0.055973	0.062209	0.039001	0.046553	0.067099	0.10861	0.13295	0.1283	0.1051	0.055414
0.24249	0.17804	0.15939	0.19925	0.20454	0.24756	0.26238	0.24816	0.21589	0.20412	0.18108	0.22917	0.22474	0.27974	0.22378	0.21778	0.15142	0.1314	0.1364	0.17799	0.20682	0.20029	0.12855	0.056581	0.022213	0.053146	0.035774	0.045732	0.0013016	0.04435	0.04235	0.047366	0.01815	0.059418	0.1005	0.17463	0.22231	0.23186	0.19492	0.13866	0.18961	0.23319	0.21938	0.1747	0.13537	0.15958	0.16456	0.22495	0.21896	0.21055
0.056573	0.071296	0.076121	0.074635	0.046176	0.058082	0.041044	0.052547	0.033156	0.045518	0.058373	0.058284	0.056611	0.033201	0.02742	0.035726	0.027868	0.019748	0.011054	0.039789	0.083337	0.089641	0.055012	0.00525	0.0061239	0.029974	0.018172	0.015259	-0.017129	-0.0041393	-0.01429	0.0073116	0.027464	0.069361	0.10127	0.11228	0.10048	0.077966	0.06898	0.044839	0.028114	0.040947	0.046863	0.089275	0.093144	0.11507	0.11153	0.10746	0.073059	0.038422
0.08147	0.029019	0.021697	0.051209	0.053023	0.094861	0.11826	0.10802	0.078896	0.062085	0.073966	0.077756	0.096723	0.096413	0.089172	0.064985	0.061512	0.057348	0.079623	0.10571	0.14176	0.11904	0.068908	0.022099	0.025423	0.037995	-0.016565	-0.033606	-0.053136	-0.0043085	-0.01641	0.006278	0.027435	0.085099	0.092597	0.10047	0.11566	0.14728	0.19152	0.18463	0.19262	0.16014	0.10592	0.094508	0.093164	0.14854	0.13085	0.11644	0.062122	0.015532
0.10364	0.11197	0.10169	0.13055	0.16099	0.22142	0.20166	0.14848	0.11144	0.093057	0.10746	0.14124	0.19278	0.24524	0.21699	0.26701	0.27706	0.26864	0.1746	0.10988	0.11616	0.11052	0.12775	0.1123	0.1496	0.17401	0.15147	0.087674	0.0068214	0.004731	0.0021858	0.0087926	0.034797	0.079096	0.12163	0.10621	0.13421	0.12786	0.15659	0.12535	0.1608	0.12394	0.09832	0.077439	0.093685	0.10996	0.090696	0.10563	0.061615	0.023284
0.15614	0.1255	0.11681	0.15525	0.18744	0.26057	0.26699	0.27028	0.24792	0.24716	0.24404	0.235	0.27207	0.27044	0.23604	0.15417	0.11315	0.085615	0.074211	0.077073	0.11135	0.097537	0.052329	-0.0050725	0.0033132	0.042937	0.027205	0.027761	-0.034305	-0.021261	-0.040479	0.019345	0.058344	0.10721	0.1101	0.093612	0.1112	0.10272	0.12426	0.099621	0.078593	0.035508	-0.017803	0.030821	0.090619	0.14502	0.12214	0.091126	0.04987	0.018449
0.20647	0.15904	0.16128	0.21624	0.26259	0.35158	0.34048	0.33086	0.29254	0.31586	0.31976	0.36127	0.46775	0.51937	0.4464	0.34012	0.2871	0.24673	0.19297	0.1944	0.2773	0.29286	0.23486	0.18187	0.21867	0.30138	0.21763	0.20475	0.079863	0.081963	-0.0095411	0.03791	0.098202	0.20861	0.19125	0.17743	0.17758	0.16733	0.16945	0.12479	0.1278	0.13038	0.054958	0.091841	0.11423	0.21552	0.1865	0.14355	0.045347	-0.015858
0.68394	0.48439	0.43877	0.46434	0.59018	0.72193	0.89118	1	0.99115	0.93642	0.83129	0.72625	0.6113	0.52562	0.48167	0.48021	0.4406	0.38515	0.33519	0.30968	0.2978	0.23453	0.20748	0.20841	0.24546	0.29887	0.26118	0.24099	0.19039	0.17738	0.2063	0.27814	0.34635	0.29954	0.20087	0.1322	0.13323	0.12204	0.081405	0.03095	0.015683	0.043535	0.057795	0.053241	0.032089	0.035241	0.040146	0.036599	0.057092	0.14245
0.93051	0.64807	0.48451	0.43241	0.52358	0.71096	0.91242	1	0.97074	0.90534	0.81572	0.67022	0.49959	0.39262	0.33628	0.32883	0.2998	0.2713	0.27135	0.28733	0.34358	0.34908	0.38294	0.36692	0.37771	0.36411	0.32738	0.27787	0.20894	0.18878	0.40038	0.65822	0.80257	0.61715	0.36392	0.22885	0.17743	0.14479	0.1005	0.079461	0.093684	0.1064	0.073614	0.033849	0.020713	0.049841	0.077067	0.079455	0.1182	0.20427
0.2984	0.17227	0.13626	0.1533	0.20067	0.23332	0.22211	0.39004	0.54798	0.70231	0.62272	0.46013	0.31265	0.18793	0.092931	0.029706	0.018383	0.078938	0.10455	0.1179	0.17352	0.24678	0.25717	0.19162	0.15319	0.25686	0.35107	0.55798	0.57159	0.52754	0.34316	0.2579	0.19987	0.16787	0.11881	0.23733	0.36114	0.62389	0.73825	0.874	1	0.99691	0.91916	0.68672	0.5262	0.51918	0.51952	0.52915	0.36998	0.22218
0.22097	0.077499	0.0618	0.13232	0.25912	0.34131	0.41251	0.45193	0.52185	0.60703	0.55984	0.48976	0.44241	0.50301	0.48146	0.50108	0.50079	0.50815	0.52196	0.54734	0.63021	0.49134	0.34906	0.23438	0.21871	0.24031	0.11741	0.10004	-0.019761	-0.022534	-0.12162	-0.053144	0.030241	0.13577	0.11838	0.053633	-0.028359	-0.1562	-0.03975	0.05023	0.17576	0.19059	0.31774	0.52806	0.6114	0.69841	0.77173	0.81352	0.7309	0.65467
0.1898	0.021433	-0.046347	-0.019651	0.0092997	0.073812	0.15246	0.18668	0.16119	0.1018	0.077988	0.074575	0.074726	0.067776	0.037098	0.045813	0.05059	0.044454	0.013664	0.0005971	0.036246	0.038169	0.012843	-0.011317	0.042188	0.088293	0.051454	-0.0071225	-0.064065	-0.050654	0.012649	0.14261	0.2429	0.26687	0.23731	0.24786	0.29475	0.27345	0.34746	0.36173	0.40761	0.32203	0.21607	0.17421	0.18654	0.22092	0.23063	0.19987	0.17464	0.19358
0.12639	0.10201	0.089268	0.08911	0.077527	0.084158	0.080288	0.076877	0.083684	0.10572	0.13625	0.13366	0.12954	0.1109	0.10113	0.10677	0.11062	0.11972	0.099904	0.10097	0.10896	0.10878	0.083756	0.064133	0.076807	0.089304	0.080789	0.071156	0.053283	0.067662	0.065801	0.099797	0.096952	0.10608	0.090309	0.10327	0.11867	0.13869	0.1469	0.14016	0.13143	0.1119	0.089485	0.099422	0.12624	0.14912	0.13894	0.11051	0.076255	0.04945
0.078608	0.094947	0.093746	0.11496	0.098251	0.16154	0.19628	0.19311	0.16255	0.12116	0.11959	0.13429	0.17325	0.15019	0.1003	0.035798	0.042828	-0.0043871	-0.004743	0.017669	0.086005	0.055118	-0.011583	-0.055161	-0.028645	0.026033	0.020716	0.074793	0.050224	0.085549	0.021228	0.025721	0.044674	0.10509	0.15017	0.1579	0.20136	0.23104	0.22813	0.23547	0.20627	0.21941	0.1647	0.15407	0.12077	0.11844	0.10197	0.083369	0.018659	-0.0093143
0.1328	0.056483	0.037994	0.084048	0.097402	0.10779	0.081347	0.094984	0.09558	0.10707	0.096966	0.090097	0.10194	0.090111	0.060818	0.045416	0.035119	0.076329	0.082516	0.097831	0.11537	0.10577	0.12951	0.097402	0.12242	0.1289	0.11286	0.10588	0.078725	0.068094	0.0038863	-0.026199	-0.037665	0.011729	-0.01092	-0.0016471	-0.022815	-0.0015455	0.012324	0.045358	0.044871	0.048647	0.010545	0.025286	0.009594	0.017916	0.0090348	0.017756	-0.00086286	-0.0038184
8.7472e-05	-0.00097512	0.035688	0.09686	0.15844	0.23632	0.31151	0.35801	0.30938	0.22565	0.16079	0.16257	0.22057	0.24561	0.24576	0.2442	0.22205	0.2144	0.23009	0.21631	0.27267	0.22143	0.23884	0.19027	0.24698	0.29845	0.29933	0.29075	0.20273	0.14412	0.04248	0.045864	0.093357	0.191	0.17958	0.10929	0.061216	0.024646	0.045022	-0.0016212	0.013366	0.0055194	-0.02697	-0.01966	0.012005	0.054186	0.042897	0.061828	0.046187	0.03483
0.18646	0.13038	0.13179	0.16434	0.2101	0.24405	0.25327	0.21256	0.18153	0.17044	0.14813	0.13146	0.12561	0.11302	0.09663	0.093894	0.10954	0.11888	0.13637	0.13189	0.14712	0.11955	0.13069	0.1264	0.14463	0.16602	0.13325	0.12964	0.068937	0.052516	-0.017759	-0.010131	0.0048122	0.04352	0.059244	0.037517	0.059969	0.031183	0.070855	0.051533	0.051588	0.051634	0.031661	0.062209	0.049229	0.044466	0.015708	-0.013665	-0.0078915	-0.013298
0.23182	0.37659	0.38614	0.28103	0.22423	0.22965	0.25175	0.33333	0.45327	0.5573	0.49701	0.39188	0.41556	0.50783	0.53848	0.55254	0.63879	0.84533	0.96926	0.9115	0.79541	0.53121	0.37687	0.20967	0.20594	0.20381	0.16393	0.16962	0.14591	0.20125	0.15022	0.16622	0.16825	0.2217	0.17256	0.12434	0.13305	0.094255	0.042363	-0.027521	0.064545	0.18776	0.21094	0.18847	0.11386	0.080557	0.07821	0.086833	0.08032	0.033945
0.45605	0.40288	0.37244	0.48868	0.60405	0.76005	0.75512	0.63474	0.57634	0.5967	0.57696	0.53698	0.51804	0.45621	0.27345	0.16183	0.1986	0.28079	0.34321	0.34435	0.45424	0.35899	0.34697	0.13662	0.12245	0.14833	0.15516	0.20625	-0.026594	-0.14269	-0.43983	-0.38641	-0.23601	0.10463	0.16073	0.20515	0.27984	0.25937	0.23336	0.15517	0.22341	0.26455	0.14151	0.24584	0.33337	0.56407	0.5597	0.5462	0.43	0.42859
0.58724	0.55695	0.53985	0.53018	0.45502	0.37288	0.26109	0.15045	0.075751	0.048728	0.030621	0.034365	0.065137	0.09473	0.082959	0.093379	0.06475	0.027283	0.0082303	0.044261	0.1494	0.1891	0.25478	0.2667	0.31627	0.35353	0.35677	0.40931	0.3751	0.34542	0.21113	0.15997	0.1692	0.2349	0.26554	0.40385	0.70035	0.92819	1	0.87315	0.75904	0.66676	0.53514	0.49046	0.43059	0.40534	0.3297	0.29153	0.25378	0.25406
0.41456	0.36523	0.34775	0.47933	0.57791	0.76698	0.75658	0.76744	0.71361	0.6932	0.58214	0.52284	0.55356	0.49414	0.34439	0.24309	0.27031	0.41826	0.53338	0.54664	0.54984	0.39421	0.39493	0.29443	0.31623	0.35892	0.25231	0.28113	0.11638	0.11336	-0.12695	-0.15804	-0.14588	0.044614	0.065942	0.057422	0.09521	0.11849	0.17587	0.1356	0.18501	0.17189	0.020855	0.079658	0.18643	0.36376	0.28219	0.1795	0.062788	0.00083138
0.84189	0.72805	0.72827	0.82421	0.89625	1	0.9784	0.97186	0.90919	0.9531	0.86123	0.82302	0.79178	0.70613	0.56649	0.44639	0.43457	0.43574	0.46496	0.5027	0.5943	0.55016	0.56058	0.42783	0.4078	0.46452	0.42323	0.46253	0.20404	0.064341	-0.21505	-0.21501	-0.14311	0.074214	0.088085	0.083451	0.11966	0.069068	0.094028	-0.013125	0.040069	0.066322	-0.011775	0.086622	0.10297	0.25927	0.18143	0.18263	0.11321	0.11937
0.60001	0.46911	0.54107	0.75588	0.85531	0.89749	0.84848	0.77673	0.7234	0.74836	0.85415	0.95846	1	0.79968	0.45274	0.32343	0.28262	0.37383	0.33493	0.43644	0.73605	0.78744	0.89181	0.63777	0.73335	0.73585	0.61126	0.60439	0.30189	0.26897	-0.11815	-0.073553	0.044324	0.43688	0.4566	0.43554	0.53405	0.46066	0.48786	0.21778	0.20198	0.11354	-0.037595	0.11339	0.23032	0.38794	0.24265	0.13729	-0.0052756	-0.11406
0.8055	0.67113	0.67891	0.81348	0.90969	1	0.98357	0.95456	0.90935	0.96537	0.9618	0.96828	0.95176	0.82605	0.66484	0.60049	0.61292	0.65559	0.6424	0.68375	0.77692	0.74003	0.75819	0.60841	0.60882	0.61047	0.5434	0.55855	0.31853	0.27069	0.028458	0.10721	0.20849	0.47762	0.52796	0.5108	0.51958	0.46412	0.43992	0.29526	0.24779	0.20508	0.11328	0.20816	0.22872	0.34689	0.25894	0.25011	0.10523	0.040858
0.57932	0.45958	0.45306	0.56237	0.64737	0.80233	0.79733	0.83082	0.74717	0.77187	0.69931	0.73468	0.79764	0.77575	0.60737	0.46851	0.44548	0.48505	0.4679	0.43013	0.50858	0.49534	0.52194	0.38134	0.37775	0.43454	0.30716	0.27303	-0.018115	-0.097267	-0.32625	-0.25019	-0.088496	0.25819	0.33759	0.31578	0.29621	0.21828	0.203	0.075595	0.11064	0.074819	-0.046962	-0.051288	0.016567	0.15108	0.11676	0.092669	-0.027527	-0.033604
0.21247	0.044993	-0.026918	0.06427	0.12204	0.21888	0.21454	0.20301	0.15684	0.18897	0.17054	0.23948	0.23435	0.18738	0.049077	-0.013858	-0.022166	-0.028045	-0.02859	0.026659	0.14653	0.15851	0.20376	0.12316	0.17964	0.22201	0.18321	0.20975	0.033598	0.019703	-0.16515	-0.10209	-0.010492	0.22674	0.2762	0.3048	0.30956	0.3179	0.34351	0.33069	0.36979	0.38016	0.31683	0.41366	0.4837	0.59392	0.5095	0.47083	0.39557	0.38768
0.54478	0.43084	0.3914	0.47653	0.55659	0.679	0.68238	0.62932	0.56557	0.55884	0.56595	0.5989	0.65923	0.64434	0.5402	0.47708	0.46389	0.51225	0.55316	0.66954	0.87872	0.97376	1	0.8824	0.86755	0.95493	0.88068	0.91995	0.68975	0.67266	0.46912	0.53535	0.64703	0.83962	0.82671	0.78294	0.84428	0.81709	0.77775	0.59584	0.53252	0.42806	0.23983	0.26618	0.31586	0.47022	0.40148	0.33192	0.20399	0.10658
0.13793	0.070141	0.062336	0.11246	0.15761	0.21847	0.23024	0.23722	0.1928	0.16584	0.13991	0.15601	0.18238	0.15687	0.094735	0.060759	0.049972	0.044219	0.026397	0.029856	0.056735	0.03673	0.022077	-0.0075895	0.015518	0.059481	0.038193	0.032415	-0.041431	-0.033401	-0.093635	-0.089252	-0.094921	-0.0052341	0.0069627	0.032978	0.028182	0.015122	0.01809	0.0028302	0.035729	0.063975	0.094007	0.21308	0.34721	0.50346	0.55667	0.58416	0.54078	0.50136
0.98674	0.8771	0.82071	0.85893	0.91158	0.99974	1	0.96736	0.90084	0.9261	0.9448	0.93877	0.89298	0.78663	0.67182	0.59718	0.55934	0.54358	0.5169	0.53043	0.61193	0.6185	0.6226	0.56928	0.57957	0.62323	0.53003	0.51971	0.33666	0.28294	0.10225	0.1483	0.23004	0.39222	0.41066	0.42144	0.47479	0.41675	0.36722	0.23645	0.17918	0.13717	0.037843	0.11079	0.12729	0.21097	0.15284	0.11966	0.040364	-0.016373
0.11935	0.051416	0.13644	0.26266	0.30404	0.27598	0.20434	0.16421	0.098325	0.085247	0.079662	0.082804	0.10795	0.064553	-0.013842	-0.0086704	0.082376	0.16568	0.1497	0.11959	0.16961	0.15213	0.09541	-0.030515	-0.036122	0.025532	0.061205	0.11572	0.025375	0.0055545	-0.11114	-0.096069	-0.074688	0.06187	0.11469	0.17725	0.20724	0.24089	0.30101	0.36712	0.49211	0.60289	0.65129	0.73116	0.71471	0.64762	0.48054	0.37579	0.30234	0.24833
0.25732	0.16788	0.18078	0.26234	0.28993	0.35207	0.37553	0.38839	0.29809	0.29937	0.28258	0.40674	0.48212	0.45554	0.27566	0.14301	0.10946	0.085969	0.08189	0.076766	0.21121	0.22555	0.2204	0.1521	0.15577	0.1827	0.07112	0.039746	-0.073174	-0.052241	-0.17574	-0.17289	-0.14349	0.022097	0.054058	0.090992	0.20485	0.22977	0.25513	0.12545	0.12495	0.1325	0.083507	0.12858	0.16306	0.29232	0.31923	0.38997	0.37405	0.3836
0.15457	-0.009914	0.027059	0.3021	0.50848	0.71601	0.712	0.71983	0.65322	0.62049	0.54781	0.49078	0.45716	0.34867	0.23558	0.21735	0.22459	0.1799	0.092526	0.08776	0.16285	0.1906	0.25351	0.2007	0.22245	0.26772	0.23975	0.27482	0.041456	-0.04865	-0.32798	-0.30702	-0.27495	-0.022156	0.041822	0.16231	0.28174	0.29346	0.25738	0.093715	0.070381	0.066838	0.031836	0.12073	0.13255	0.16609	0.13608	0.19689	0.18094	0.1401
0.044338	-0.090791	-0.14469	-0.034564	0.075608	0.21975	0.19247	0.16463	0.14166	0.23594	0.26179	0.31524	0.35305	0.29495	0.14728	0.044565	0.048699	0.060905	0.058047	0.10318	0.24314	0.20866	0.21383	0.094046	0.15409	0.18815	0.097358	0.066795	-0.1045	-0.091801	-0.23248	-0.16592	-0.065715	0.19917	0.26854	0.34407	0.45002	0.46077	0.45357	0.34898	0.36635	0.37414	0.2535	0.30082	0.37928	0.52745	0.49526	0.4402	0.3425	0.25082
0.55146	0.25332	0.21472	0.48934	0.67085	0.86667	0.85629	0.78879	0.6466	0.67174	0.68329	0.67116	0.68707	0.56368	0.43634	0.35945	0.39331	0.46365	0.48001	0.60038	0.85259	0.8605	0.8139	0.5923	0.669	0.82207	0.79051	0.82411	0.50615	0.41972	0.051158	0.072466	0.22199	0.52801	0.60606	0.68467	0.86787	0.88254	0.77161	0.4561	0.39032	0.35632	0.25679	0.46036	0.68401	0.99752	1	0.96185	0.75008	0.55073
0.38633	0.1368	0.096156	0.27462	0.41002	0.61446	0.69612	0.75013	0.71954	0.82118	0.89234	0.98124	1	0.91629	0.75309	0.65039	0.6906	0.71971	0.71183	0.69216	0.859	0.87412	0.85343	0.59228	0.54004	0.63608	0.6377	0.6594	0.4169	0.37963	0.18264	0.20593	0.31004	0.5953	0.72076	0.79872	0.8673	0.77673	0.6949	0.54378	0.56277	0.53838	0.37612	0.44562	0.47232	0.68046	0.63179	0.63146	0.39803	0.28496
0.2034	0.15169	0.12683	0.12632	0.13899	0.16351	0.17855	0.18203	0.17322	0.1678	0.16445	0.1581	0.15449	0.12576	0.080721	0.039831	0.037244	0.042716	0.048549	0.046689	0.061479	0.05711	0.057592	0.068707	0.10373	0.14944	0.13863	0.11293	0.044587	0.016781	-0.0020856	0.013769	0.012576	0.018277	0.0065558	0.014516	0.027848	0.020013	0.025854	0.01564	0.036092	0.042495	0.047681	0.065348	0.079494	0.1012	0.09592	0.082073	0.047935	0.039935
0.51068	0.46021	0.38993	0.31105	0.29795	0.38046	0.44207	0.46655	0.4402	0.41078	0.36052	0.34311	0.40647	0.43645	0.40313	0.33609	0.26481	0.19196	0.087777	0.07082	0.12162	0.13553	0.12537	0.083618	0.10305	0.097649	0.017701	-0.0090445	-0.098528	-0.13801	-0.21773	-0.18472	-0.14521	-0.08429	-0.0064739	0.086181	0.20693	0.19324	0.19072	0.11652	0.12476	0.13387	0.13962	0.2858	0.41181	0.52545	0.42925	0.30304	0.18784	0.14897
0.28576	0.13708	0.04455	0.01623	0.020122	0.040117	0.060916	0.090207	0.094544	0.072995	0.051473	0.073287	0.2358	0.45051	0.63282	0.65071	0.55653	0.43461	0.31923	0.25242	0.22617	0.21137	0.17483	0.11101	0.073167	0.052761	0.025792	0.014554	-0.01246	0.0065546	-0.010927	0.016715	0.031141	0.13433	0.29689	0.50068	0.66108	0.64262	0.52792	0.36495	0.26891	0.20225	0.1457	0.14996	0.18096	0.24522	0.25062	0.25707	0.20336	0.15569
0.78751	0.64195	0.55483	0.48578	0.49423	0.54114	0.60334	0.69517	0.79705	0.90767	0.98728	0.92079	0.82904	0.59173	0.3892	0.2672	0.26549	0.34192	0.39529	0.47609	0.6457	0.66018	0.62025	0.46754	0.49426	0.56085	0.52056	0.52873	0.42411	0.37383	0.14862	0.12261	0.14812	0.28216	0.2386	0.24895	0.32281	0.3052	0.21416	0.11025	0.11842	0.19589	0.141	0.25892	0.35161	0.58185	0.68459	0.77821	0.6879	0.57613
0.84902	0.64515	0.58216	0.75418	0.84954	1	0.90297	0.80768	0.66841	0.6686	0.68016	0.73985	0.77735	0.64381	0.43064	0.3186	0.35797	0.34109	0.33664	0.36686	0.68968	0.80158	0.90112	0.73406	0.77405	0.8265	0.66585	0.67421	0.41528	0.39252	0.1284	0.16263	0.27591	0.48827	0.54872	0.54067	0.60559	0.48611	0.37329	0.11967	0.020671	-0.035214	-0.19032	-0.0085763	0.1237	0.35072	0.27257	0.26321	0.16785	0.099959
0.49174	0.35503	0.24878	0.21967	0.231	0.30574	0.35674	0.3891	0.44776	0.49486	0.5717	0.58186	0.60342	0.60543	0.58476	0.6234	0.61271	0.6233	0.5803	0.57981	0.55001	0.42001	0.32835	0.33985	0.50168	0.61577	0.57569	0.4909	0.43397	0.46309	0.44827	0.52109	0.70768	0.96168	1	0.892	0.7697	0.79689	0.92091	0.96773	0.93216	0.77844	0.56187	0.43332	0.31129	0.31451	0.24373	0.19513	0.11018	0.070345
1	0.79561	0.65395	0.51928	0.39655	0.31962	0.26458	0.17169	0.17778	0.33801	0.48081	0.55929	0.52851	0.43485	0.34479	0.31508	0.34365	0.29335	0.16367	0.08507	0.095912	0.066633	0.049999	0.13227	0.34957	0.52536	0.34552	0.1789	-0.02083	0.0069873	-0.068407	-0.10924	-0.16967	-0.049895	0.11882	0.23441	0.22544	0.17575	0.2137	0.27925	0.29252	0.27866	0.29185	0.50669	0.71096	0.78569	0.71564	0.61974	0.46693	0.22852
-0.062576	-0.12764	-0.072894	0.045631	0.091427	0.20515	0.18462	0.18328	0.11077	0.17869	0.19224	0.25965	0.33686	0.33877	0.23514	0.18912	0.18048	0.17128	0.17667	0.24832	0.39635	0.30395	0.25106	0.084105	0.10659	0.12778	0.033909	0.026557	-0.16714	-0.16641	-0.34957	-0.2926	-0.22839	0.053987	0.15324	0.24346	0.335	0.31514	0.36206	0.27411	0.31872	0.30866	0.20938	0.30769	0.34586	0.4544	0.38922	0.3624	0.29484	0.22468
0.87639	0.80803	0.7771	0.80825	0.84777	0.90675	0.97106	1	0.91613	0.82487	0.72531	0.69447	0.61367	0.49103	0.42793	0.40971	0.40473	0.38203	0.33076	0.28159	0.27309	0.26842	0.30478	0.31759	0.34377	0.29391	0.12319	0.10463	0.10743	0.15422	0.0093338	0.0023771	0.10739	0.34004	0.37995	0.40336	0.41653	0.41443	0.39519	0.28289	0.28394	0.2701	0.17948	0.099741	0.0050778	0.087438	0.12079	0.1699	0.15381	0.1582
0.1219	0.3067	0.43427	0.44771	0.39089	0.27898	0.14721	0.1125	0.10513	0.15401	0.12901	0.15251	0.15695	0.16326	0.17958	0.2148	0.25493	0.24589	0.24432	0.23401	0.22089	0.24677	0.25642	0.28301	0.29775	0.37699	0.4376	0.50241	0.42241	0.31253	0.20312	0.19796	0.22287	0.27269	0.24193	0.19396	0.12292	0.15039	0.26151	0.30528	0.34395	0.31626	0.2899	0.23858	0.14785	0.097143	0.030949	0.033348	0.0081796	-0.0062106
0.051991	0.024513	0.01661	0.029693	0.030772	0.034052	0.031659	0.02832	0.017763	0.013332	0.0148	0.026436	0.035613	0.037959	0.028212	0.027071	0.024306	0.025731	0.019797	0.025033	0.041082	0.043182	0.0248	-0.0029324	-0.0067157	0.0014189	0.0093834	0.0076172	0.0038339	0.0090387	0.012768	0.016381	0.013478	0.015641	0.013932	0.01384	0.016018	0.021299	0.026386	0.029659	0.032452	0.029999	0.020539	0.034352	0.051938	0.069638	0.064833	0.062829	0.047131	0.031347
0.38817	0.45203	0.48458	0.48361	0.4704	0.47628	0.46947	0.44886	0.4209	0.41173	0.41674	0.47164	0.73872	0.92895	1	0.80937	0.65444	0.53572	0.45357	0.40666	0.38699	0.34387	0.28876	0.29377	0.33944	0.38169	0.33673	0.29945	0.26422	0.25655	0.22216	0.20818	0.19924	0.31609	0.53571	0.69954	0.73033	0.59741	0.50391	0.41123	0.35852	0.31069	0.25814	0.2469	0.23451	0.25992	0.24054	0.22673	0.17734	0.13015
0.25437	0.15641	0.12896	0.16329	0.18644	0.22904	0.21896	0.17729	0.12993	0.16861	0.24239	0.4222	0.78206	1	0.95953	0.68484	0.49945	0.40341	0.31315	0.28587	0.31755	0.27107	0.18933	0.098161	0.10752	0.14293	0.11049	0.088743	-0.0023191	-0.0075889	-0.076927	-0.037997	-0.026271	0.23561	0.47957	0.6618	0.67889	0.51115	0.4033	0.26883	0.27478	0.295	0.24377	0.22665	0.1895	0.2273	0.24642	0.26767	0.18781	0.12068
0.053737	0.17047	0.24644	0.32294	0.35517	0.3473	0.2944	0.28921	0.33068	0.33289	0.27676	0.23256	0.28943	0.39843	0.4715	0.43413	0.32279	0.20345	0.17106	0.15723	0.21705	0.24521	0.32052	0.39242	0.42837	0.40086	0.32357	0.35837	0.32386	0.2508	0.1239	0.093254	0.14352	0.19245	0.20781	0.22021	0.23454	0.26061	0.23257	0.17413	0.15991	0.15492	0.17281	0.14716	0.11481	0.10185	0.10752	0.09377	0.028339	0.025255
0.40218	0.32544	0.33869	0.36797	0.369	0.39643	0.47013	0.53806	0.50392	0.47276	0.42488	0.48619	0.57329	0.59429	0.5323	0.446	0.42494	0.43519	0.39445	0.38296	0.35771	0.30093	0.19981	0.14747	0.17933	0.24247	0.16995	0.15562	0.056023	0.032978	-0.046009	0.0097387	0.07682	0.1996	0.18536	0.18986	0.1372	0.12692	0.15809	0.19104	0.2461	0.20565	0.07565	0.024121	0.0052316	0.11933	0.13868	0.16863	0.12167	0.11034
0.122	0.14091	0.15349	0.15348	0.1452	0.13589	0.11545	0.086015	0.064819	0.045754	0.066266	0.1089	0.19201	0.21554	0.18554	0.12915	0.095652	0.075952	0.060201	0.052835	0.079169	0.072369	0.053363	0.051305	0.081706	0.11378	0.059275	0.029102	-0.024719	-0.037572	-0.075448	-0.060899	-0.032	0.046769	0.10632	0.15299	0.16361	0.1366	0.1405	0.12663	0.14281	0.13165	0.095228	0.099425	0.11066	0.15048	0.13509	0.12645	0.089561	0.11162
0.87962	1	0.94408	0.76039	0.59075	0.49323	0.39424	0.31151	0.30093	0.34329	0.37681	0.35256	0.32791	0.29058	0.23013	0.21584	0.20494	0.25361	0.3128	0.48494	0.72464	0.89801	0.94152	0.94337	0.91173	0.82672	0.56425	0.36032	0.18272	0.11341	0.033585	0.043695	0.071173	0.090575	0.068146	0.060307	0.07348	0.073534	0.10127	0.11169	0.1786	0.21981	0.25387	0.33174	0.42869	0.53857	0.55811	0.53661	0.47041	0.42727
0.304	0.33918	0.40159	0.52417	0.60629	0.67126	0.56965	0.50924	0.48736	0.58165	0.66825	0.71645	0.66638	0.51288	0.42484	0.4449	0.39558	0.25827	0.13843	0.22124	0.33439	0.39864	0.34351	0.31886	0.29682	0.197	-0.024304	-0.12766	-0.16938	-0.12889	-0.18904	-0.10713	-0.012161	0.080729	0.11673	0.1241	0.29413	0.3081	0.38236	0.31802	0.33365	0.35863	0.37865	0.52793	0.70682	0.85468	0.87437	0.89226	0.90414	0.85981
0.30171	0.27426	0.26502	0.28548	0.29369	0.31548	0.3021	0.31905	0.30977	0.31343	0.29862	0.26234	0.29128	0.32155	0.34431	0.3038	0.24045	0.19119	0.15447	0.1496	0.17506	0.16211	0.13106	0.14986	0.20406	0.28742	0.27076	0.2695	0.2137	0.20111	0.17945	0.18744	0.1878	0.19009	0.23489	0.28231	0.2955	0.23983	0.22027	0.20316	0.20566	0.17822	0.15017	0.14882	0.14563	0.18535	0.19322	0.18916	0.14022	0.12786
0.17439	0.096108	0.089664	0.1397	0.16264	0.17894	0.17462	0.15134	0.12057	0.11874	0.14944	0.19955	0.31188	0.46943	0.70042	0.90856	1	0.96956	0.86117	0.80437	0.7805	0.65402	0.48297	0.29457	0.22395	0.19525	0.11229	0.072562	0.0027647	-0.0014087	-0.069789	-0.072029	-0.044003	0.037621	0.038531	0.058392	0.086449	0.10337	0.10349	0.082582	0.097763	0.099761	0.029077	0.073709	0.040294	0.11754	0.087257	0.13678	0.12645	0.11869
0.29605	0.17363	0.11293	0.23207	0.41689	0.6367	0.66403	0.59786	0.46401	0.43596	0.47892	0.59432	0.62792	0.53857	0.39837	0.30763	0.28655	0.29296	0.35968	0.49933	0.66717	0.7693	0.82932	0.84564	0.86286	0.79275	0.64442	0.48461	0.34557	0.30201	0.21879	0.20637	0.17362	0.25198	0.24747	0.24134	0.25692	0.29502	0.39133	0.41099	0.43307	0.43366	0.38495	0.45295	0.48942	0.50629	0.3913	0.31338	0.29958	0.35322
0.69724	0.79049	0.75919	0.56723	0.44119	0.42168	0.38997	0.36738	0.27265	0.27276	0.28838	0.31607	0.31989	0.26233	0.18586	0.13947	0.1325	0.14109	0.20956	0.35228	0.65744	0.89484	1	0.99559	0.91006	0.75917	0.47266	0.29239	0.15278	0.10305	-0.0079388	-0.013957	-0.012173	0.043887	0.046151	0.038309	0.07269	0.077972	0.088079	0.057162	0.092411	0.18848	0.29585	0.52286	0.74569	0.94933	0.96338	0.84875	0.59376	0.33946
0.23467	0.15466	0.15256	0.1912	0.23291	0.256	0.24697	0.22818	0.18167	0.14147	0.13584	0.15066	0.18815	0.15713	0.087827	0.028349	0.043181	0.037441	0.077188	0.086095	0.18552	0.1852	0.16141	0.090145	0.047584	0.045266	-0.0076592	0.014485	-0.019636	0.019723	-0.017593	0.010273	0.038301	0.15504	0.18764	0.20769	0.21104	0.1859	0.18803	0.12691	0.14456	0.1351	0.077123	0.11353	0.093914	0.17965	0.15174	0.18104	0.12735	0.048283
0.31069	0.47335	0.46014	0.32994	0.23901	0.30793	0.34531	0.33418	0.24681	0.22771	0.23093	0.24171	0.30131	0.36256	0.38342	0.39623	0.46651	0.52915	0.45771	0.38389	0.34924	0.32884	0.31591	0.37821	0.46767	0.42183	0.28508	0.21449	0.1526	0.13707	0.10183	0.13982	0.12781	0.13798	0.10763	0.090774	0.11711	0.13302	0.35219	0.54442	0.8467	1	0.89391	0.72847	0.48158	0.50067	0.4106	0.34002	0.17387	0.17323
0.35442	0.22923	0.14608	0.16333	0.17004	0.17985	0.13124	0.16273	0.23794	0.33788	0.33767	0.34379	0.31722	0.29684	0.22299	0.17668	0.16189	0.13023	0.11529	0.11198	0.14652	0.085205	0.016105	0.018373	0.080293	0.1621	0.13594	0.16651	0.08222	0.051531	-0.047127	-0.032707	-0.018009	0.081093	0.10057	0.11154	0.12068	0.17654	0.37352	0.50967	0.57571	0.53709	0.38989	0.2993	0.15412	0.15224	0.16351	0.13549	0.11269	0.14273
0.57343	0.48763	0.48207	0.51675	0.56616	0.64106	0.71228	0.66645	0.61019	0.5871	0.59697	0.598	0.64625	0.62817	0.59511	0.50544	0.50864	0.47557	0.47201	0.46301	0.53678	0.50131	0.45787	0.33921	0.32361	0.32886	0.21053	0.15678	0.025202	0.042573	-0.027873	0.0042649	0.061777	0.18124	0.17112	0.19829	0.20969	0.19439	0.16776	0.13188	0.1657	0.16553	0.064118	0.10006	0.08935	0.17016	0.10017	0.082933	0.029758	0.019308
0.27773	0.51078	0.57766	0.45284	0.35226	0.33875	0.31916	0.27971	0.18793	0.14586	0.13814	0.18028	0.22449	0.18472	0.088471	0.019867	-0.020774	-0.039803	-0.030344	0.05562	0.2133	0.29042	0.33131	0.46027	0.63599	0.69573	0.4489	0.23088	0.058266	0.026255	-0.043578	-0.021651	0.038649	0.14718	0.14157	0.12862	0.12103	0.058481	-0.021609	-0.088151	-0.043704	0.029321	0.025105	0.1582	0.2421	0.36671	0.34602	0.37523	0.31679	0.26634
0.029665	0.056649	0.084637	0.14993	0.21491	0.3105	0.33981	0.31459	0.25536	0.22178	0.22009	0.21869	0.21558	0.14275	0.11379	0.10494	0.08102	-0.040171	-0.083409	-0.073997	0.083746	0.093903	0.050375	0.0058517	0.025224	0.097932	-0.034951	-0.076003	-0.15845	-0.10608	-0.15962	-0.10966	-0.060213	0.081131	0.083711	0.11725	0.20217	0.23712	0.29581	0.28561	0.37238	0.41848	0.33649	0.43068	0.62824	0.90808	1	0.96122	0.77307	0.59861
0.17512	0.12204	0.081126	0.063832	0.07003	0.15649	0.27546	0.42069	0.46181	0.41102	0.32535	0.43281	0.75923	0.93387	0.8417	0.52989	0.33464	0.20004	0.12082	0.078015	0.093507	0.049324	-0.0059302	-0.05011	-0.033586	0.0061898	-0.027496	-0.01317	-0.040407	-0.0093997	-0.042165	-0.013245	0.094166	0.50809	0.84352	0.97214	0.76097	0.485	0.34291	0.26707	0.29941	0.29666	0.23188	0.22719	0.21216	0.23705	0.21235	0.22646	0.20351	0.16031
0.37906	0.31124	0.30496	0.34616	0.37944	0.4231	0.44522	0.45547	0.43068	0.40378	0.36472	0.47462	0.79359	1	0.96446	0.69188	0.50414	0.36336	0.26997	0.19332	0.22552	0.20401	0.1494	0.10223	0.14736	0.2621	0.26792	0.26729	0.20631	0.18923	0.12266	0.1514	0.20245	0.45729	0.74097	0.92092	0.89668	0.66965	0.50726	0.34985	0.27425	0.19806	0.11451	0.088379	0.075005	0.080478	0.064602	0.067614	0.049517	0.013241
0.1418	0.063102	0.031158	0.043095	0.074282	0.10585	0.10408	0.084538	0.075566	0.078999	0.090887	0.22395	0.66576	0.92472	0.96195	0.63455	0.41811	0.26558	0.18354	0.14467	0.16519	0.13779	0.097029	0.022882	0.016415	0.022814	0.0071342	-0.010124	-0.021301	0.0014733	-0.01713	-0.0016152	0.028196	0.32349	0.72978	1	0.95998	0.64282	0.41948	0.2514	0.2148	0.166	0.098038	0.062914	0.057135	0.086797	0.082026	0.0924	0.066374	0.032588
0.34557	0.24029	0.18503	0.18905	0.22268	0.28158	0.28789	0.30678	0.29577	0.31211	0.30044	0.36462	0.62777	0.83894	0.88987	0.71614	0.52685	0.37864	0.26259	0.18016	0.2026	0.17882	0.15548	0.078687	0.10671	0.17553	0.19951	0.20697	0.14817	0.13776	0.091486	0.12008	0.24568	0.53288	0.86102	1	0.92916	0.68513	0.53051	0.42869	0.39145	0.32358	0.21078	0.19577	0.19155	0.21719	0.15152	0.15519	0.14085	0.14548
0.37063	0.26867	0.20119	0.1438	0.11198	0.10699	0.11177	0.10222	0.07863	0.081431	0.077924	0.093217	0.091728	0.085183	0.06698	0.073314	0.089877	0.077377	0.053268	0.087454	0.17676	0.24684	0.23707	0.17264	0.1417	0.115	0.086647	0.047741	0.019897	0.058315	0.11129	0.18085	0.20504	0.22931	0.21753	0.20566	0.1822	0.19385	0.19376	0.17835	0.15347	0.13422	0.17173	0.29712	0.46351	0.50778	0.43734	0.30542	0.21425	0.14377
0.078742	0.068641	0.066033	0.077233	0.073854	0.091503	0.094541	0.10929	0.10052	0.098071	0.10069	0.13716	0.20698	0.22648	0.21075	0.17666	0.15692	0.12699	0.088163	0.074408	0.089611	0.053902	0.033088	0.042979	0.09605	0.12203	0.076896	0.050773	0.022009	0.038217	0.027207	0.051478	0.055974	0.12938	0.17593	0.20868	0.19345	0.17023	0.14859	0.11604	0.083007	0.070575	0.037094	0.051652	0.048809	0.090759	0.088277	0.097475	0.075981	0.04709
-0.29772	-0.29409	-0.23876	-0.15607	-0.084866	0.044032	0.12461	0.13324	0.10149	0.16691	0.20342	0.26696	0.26215	0.20304	0.053651	0.018804	0.020738	0.099205	0.12329	0.18791	0.32258	0.31233	0.44801	0.39972	0.52544	0.56996	0.52095	0.56222	0.33875	0.24869	-0.025292	0.016996	0.079112	0.28386	0.27575	0.27757	0.31475	0.27171	0.25758	0.14336	0.12906	0.13269	0.040135	0.17202	0.22702	0.28931	0.2291	0.22247	0.17907	0.10475
0.76452	0.64227	0.59466	0.63802	0.71519	0.82721	0.84929	0.85381	0.86586	0.93628	0.99326	0.9609	0.93323	0.81437	0.71902	0.6876	0.68832	0.72188	0.75393	0.86802	1	0.98082	0.94602	0.79867	0.75695	0.74824	0.71834	0.80187	0.67294	0.62177	0.3903	0.41729	0.47517	0.65137	0.60382	0.5472	0.45464	0.3308	0.26486	0.18218	0.19465	0.15289	0.073265	0.13111	0.16997	0.23637	0.17718	0.14584	0.099595	0.03643
1	0.80632	0.71203	0.8179	0.83544	0.93137	0.86952	0.80358	0.73324	0.76299	0.72061	0.72677	0.80339	0.75649	0.63366	0.38001	0.37438	0.31442	0.33924	0.26914	0.34343	0.32975	0.33639	0.31477	0.33482	0.45917	0.32924	0.30929	0.054387	0.0088211	-0.1615	-0.095946	-0.034394	0.23814	0.23001	0.2668	0.26412	0.29598	0.31183	0.26924	0.26979	0.31039	0.12274	0.14712	0.080423	0.23483	0.24783	0.21716	0.10934	-0.068573
0.2877	0.10944	0.10369	0.25242	0.4161	0.60612	0.64647	0.69	0.61526	0.71429	0.72518	0.75914	0.7234	0.59514	0.4024	0.29875	0.28208	0.35861	0.3962	0.45823	0.62051	0.61362	0.66191	0.51288	0.51017	0.53559	0.49514	0.53634	0.34214	0.3025	0.1007	0.20856	0.34113	0.62433	0.62315	0.58507	0.56758	0.44119	0.41681	0.30289	0.31878	0.24644	0.073776	0.098111	0.10798	0.16556	0.06729	0.0033489	-0.056374	-0.077262
0.73701	0.61776	0.59284	0.65246	0.77417	0.94217	1	0.95258	0.82552	0.77702	0.73175	0.72309	0.67016	0.59933	0.47341	0.48058	0.49315	0.54621	0.51593	0.49975	0.5502	0.56818	0.67303	0.6427	0.68859	0.68256	0.62911	0.65656	0.53985	0.49097	0.2904	0.28132	0.32374	0.42081	0.39468	0.34541	0.3168	0.2545	0.20432	0.1666	0.16997	0.16322	0.037322	0.035394	0.013285	0.082581	0.040761	0.031219	-0.032395	-0.044988
0.22338	0.12921	0.098862	0.1494	0.12918	0.16845	0.16565	0.22415	0.26639	0.31399	0.29647	0.30731	0.32005	0.30933	0.21472	0.21559	0.20533	0.23093	0.18038	0.18768	0.18991	0.16872	0.15847	0.13946	0.15647	0.14991	0.10116	0.077954	-0.0071144	-0.073376	-0.16738	-0.16316	-0.10282	0.01728	0.044579	0.059013	0.047851	0.039713	0.029333	-0.0037625	0.016792	0.027565	0.07499	0.14787	0.20691	0.23508	0.1829	0.13197	0.05974	0.027017
0.24451	0.16754	0.15034	0.20486	0.22582	0.30064	0.34169	0.31919	0.317	0.3305	0.33149	0.32765	0.33631	0.33687	0.20881	0.13856	0.12108	0.14128	0.19462	0.24834	0.39236	0.32471	0.31999	0.19385	0.22619	0.24976	0.21476	0.24307	0.031844	-0.047738	-0.27058	-0.20335	-0.12409	0.05922	0.089267	0.11608	0.16969	0.14356	0.16087	0.12117	0.12187	0.09121	-0.020229	0.066519	0.11828	0.27257	0.23404	0.22581	0.13095	0.081563
0.034986	0.12885	0.17269	0.22844	0.22985	0.25186	0.19965	0.17021	0.12828	0.13513	0.14392	0.22946	0.31714	0.34538	0.28056	0.22573	0.19207	0.16211	0.09704	0.071227	0.068856	0.033802	0.0094399	0.0096891	0.084921	0.13176	0.12501	0.08917	0.0054419	-0.066392	-0.13116	-0.090363	-0.02196	0.066899	0.13428	0.18986	0.19386	0.12064	0.12588	0.13377	0.19004	0.17631	0.13043	0.1148	0.063189	0.05866	-0.0081276	-0.026128	-0.03426	-0.0066844
0.2731	0.15015	0.14244	0.20785	0.27383	0.386	0.42737	0.48069	0.43366	0.47551	0.46548	0.57472	0.728	0.80497	0.70256	0.54626	0.37043	0.3685	0.38647	0.52889	0.5746	0.45956	0.35044	0.20024	0.18415	0.20956	0.12332	0.11778	-0.079029	-0.10787	-0.2991	-0.26176	-0.23053	-0.046682	0.0099508	0.07026	0.090804	0.083368	0.10196	0.034981	0.0075384	-0.0055875	-0.030437	0.10359	0.11898	0.25027	0.19399	0.23607	0.14373	0.14085
0.3522	0.20659	0.18744	0.31893	0.49289	0.72545	0.7804	0.74097	0.62185	0.60363	0.52293	0.51973	0.50557	0.41947	0.24995	0.19362	0.17738	0.18616	0.15839	0.23294	0.34055	0.32515	0.29168	0.16548	0.18553	0.23772	0.16334	0.13962	-0.07216	-0.0373	-0.23887	-0.18182	-0.1631	0.10326	0.13669	0.14939	0.18673	0.16037	0.15901	0.052578	0.069198	0.084851	0.043267	0.15921	0.20077	0.35236	0.30885	0.29273	0.16197	0.0391
0.85177	0.60471	0.49761	0.62121	0.68342	0.83974	0.82184	0.88233	0.84683	0.90874	0.87243	0.92622	1	0.98008	0.88009	0.83935	0.8746	0.88538	0.83611	0.82084	0.92598	0.83726	0.71626	0.45512	0.36221	0.37101	0.26967	0.28733	0.10147	0.09663	-0.14235	-0.12197	-0.063955	0.19683	0.24277	0.2824	0.37704	0.36471	0.30952	0.1551	0.13169	0.12311	0.043738	0.12416	0.083108	0.12166	0.093123	0.121	0.04075	-0.092364
0.2854	0.31949	0.32578	0.30202	0.26114	0.27929	0.2965	0.31051	0.2765	0.26253	0.21535	0.20285	0.216	0.2074	0.16962	0.13726	0.13067	0.11334	0.086277	0.09228	0.14173	0.14191	0.12104	0.11293	0.14371	0.23443	0.2199	0.20658	0.093179	0.050132	-0.021575	-0.019181	-0.019441	0.040725	0.048687	0.067203	0.079323	0.060059	0.047526	0.023337	0.042623	0.038646	-0.0017092	-0.0036259	-0.0070731	0.027651	0.037879	0.049963	0.020302	-0.0071875
0.24065	0.18884	0.18896	0.21738	0.2809	0.33176	0.34412	0.29261	0.24934	0.24176	0.21149	0.21513	0.20649	0.18878	0.14899	0.22114	0.32051	0.35106	0.30039	0.25493	0.28171	0.24908	0.18523	0.076182	0.042845	0.051897	0.032218	0.019112	-0.038532	-0.029488	-0.085235	-0.066128	-0.066597	0.0020822	0.027986	0.085751	0.17877	0.21724	0.21012	0.11548	0.068168	0.039327	0.029094	0.072656	0.097505	0.12143	0.10174	0.092805	0.053865	0.01305
0.55766	0.56538	0.61055	0.6499	0.60004	0.58668	0.52884	0.51266	0.43226	0.41728	0.34213	0.3158	0.32153	0.32405	0.23271	0.1982	0.18382	0.18496	0.14595	0.12325	0.23701	0.24381	0.23017	0.11762	0.11925	0.16516	0.14833	0.14874	0.041265	0.0031443	-0.075932	-0.037117	0.032598	0.10662	0.094843	0.11684	0.15056	0.15909	0.14257	0.10856	0.11543	0.10393	0.040157	0.064418	0.099177	0.14731	0.11219	0.061006	0.012359	-0.0041328
0.42259	0.25843	0.13149	0.058208	-0.0073433	-0.0062927	-0.04578	-0.022972	0.0067095	0.081381	0.079947	0.053406	0.072719	0.1319	0.22739	0.31103	0.3997	0.37399	0.28798	0.19346	0.21434	0.13706	0.05535	-0.059963	-0.021411	0.06307	0.054136	0.082268	0.0049622	0.03382	-0.017399	0.035832	0.085978	0.18091	0.22035	0.20905	0.24615	0.19528	0.17063	0.10255	0.12019	0.18089	0.25327	0.46807	0.6286	0.7002	0.5576	0.38981	0.25923	0.17466
0.45823	0.34251	0.2502	0.233	0.23874	0.30577	0.35477	0.37339	0.39884	0.39482	0.37474	0.40819	0.49357	0.54821	0.46697	0.36736	0.30342	0.28916	0.29299	0.356	0.44225	0.44027	0.35236	0.23039	0.15482	0.12549	0.057341	0.090394	0.07789	0.25104	0.39568	0.59151	0.70685	0.81074	0.83757	0.83704	0.81113	0.82052	0.89127	0.85084	0.79485	0.63823	0.59094	0.67158	0.72729	0.74523	0.60786	0.4444	0.25317	0.12763
0.14236	0.38488	0.48311	0.43162	0.35519	0.31385	0.27961	0.23756	0.19435	0.16495	0.15341	0.25111	0.62926	0.90596	0.97353	0.73398	0.54197	0.40862	0.29535	0.23789	0.22497	0.17693	0.13402	0.26741	0.45476	0.59397	0.42534	0.28819	0.13243	0.0876	0.0053041	-0.00387	0.014047	0.28496	0.66216	0.94567	0.94606	0.6761	0.4854	0.31948	0.24794	0.19376	0.10122	0.10746	0.075116	0.10969	0.09246	0.090081	0.034342	-0.03713
0.029854	0.0212	0.01751	0.025391	0.028471	0.039442	0.040534	0.035686	0.023593	0.020847	0.018784	0.03011	0.058773	0.09933	0.13826	0.16347	0.16377	0.13131	0.089455	0.065134	0.066827	0.060229	0.046338	0.025297	0.015407	0.0068365	-0.0091468	-0.012271	-0.021526	-0.012293	-0.014533	-0.00015681	0.0079513	0.031983	0.040032	0.044486	0.042504	0.038938	0.045918	0.041579	0.044251	0.036484	0.024024	0.031737	0.03705	0.049254	0.032399	0.024011	0.0033058	-0.0075309
0.4708	0.48918	0.52306	0.52721	0.59629	0.6406	0.59413	0.64793	0.64919	0.73457	0.63723	0.54566	0.52616	0.51884	0.48648	0.36139	0.23713	0.15834	0.10305	0.061797	0.053782	0.0022814	0.018552	0.054908	0.16595	0.20414	0.12775	0.042355	-0.053206	-0.021923	0.17216	0.56858	0.72745	0.706	0.46206	0.36327	0.25577	0.15632	0.10862	0.047209	0.032168	-0.017747	-0.020734	-0.013736	0.027492	0.054351	0.027285	0.014616	0.046193	0.13688
0.94065	0.70735	0.5838	0.64214	0.73297	0.86097	0.91525	1	0.98317	0.90765	0.77754	0.66548	0.55288	0.48584	0.4306	0.3953	0.32442	0.25789	0.23369	0.24151	0.27942	0.25203	0.2104	0.1828	0.20418	0.25812	0.2147	0.19861	0.1352	0.11548	0.27642	0.59488	0.8356	0.82549	0.61146	0.47204	0.38933	0.35079	0.35346	0.32519	0.36551	0.35578	0.32097	0.25609	0.27328	0.3317	0.33919	0.32435	0.35652	0.55217
0.25957	0.12874	0.057549	0.069375	0.071962	0.095298	0.11497	0.20888	0.298	0.29723	0.21562	0.17916	0.18783	0.16559	0.099966	0.13805	0.18538	0.23119	0.26671	0.34518	0.38478	0.32862	0.24407	0.2083	0.23888	0.25517	0.21466	0.14984	0.022739	-0.04069	-0.074469	-0.0092842	0.052274	0.1052	0.10505	0.083697	0.074581	0.054186	0.042467	0.01163	0.047494	0.088386	0.10096	0.11626	0.14652	0.21365	0.21282	0.18468	0.09726	0.044336
0.071125	0.066496	0.07855	0.090316	0.08412	0.077629	0.077506	0.088804	0.065319	0.037935	0.02326	0.045723	0.14535	0.21825	0.27457	0.26684	0.25184	0.22243	0.18931	0.16797	0.15787	0.12344	0.063872	0.060756	0.072442	0.098697	0.049698	0.042704	0.016446	0.020539	-0.0024674	0.036245	0.069685	0.10717	0.11765	0.13705	0.16343	0.1454	0.23351	0.32767	0.37752	0.2798	0.13696	0.10897	0.10894	0.13167	0.11228	0.12425	0.1116	0.095515
0.049739	0.054592	0.059428	0.062182	0.073751	0.083052	0.08265	0.069156	0.061653	0.056329	0.058467	0.054113	0.049763	0.046788	0.049191	0.069958	0.087885	0.090163	0.079641	0.073568	0.087762	0.082718	0.063874	0.044633	0.051384	0.06576	0.054179	0.044	0.023633	0.021034	0.0039898	0.0094575	0.01848	0.0311	0.03229	0.034008	0.049951	0.053661	0.065791	0.062763	0.065999	0.048961	0.019198	0.023282	0.039184	0.065479	0.060893	0.044471	0.025963	0.0065556
0.16996	0.11094	0.076374	0.093326	0.13205	0.20088	0.20976	0.20125	0.17002	0.19122	0.20461	0.22929	0.25372	0.24735	0.20531	0.15528	0.12719	0.10943	0.087348	0.091838	0.12369	0.10695	0.070798	0.038892	0.073436	0.088581	0.036341	0.0041059	-0.045612	-0.02932	-0.073526	-0.046676	-0.027177	0.031126	0.027724	0.014449	0.026886	0.031826	0.077375	0.070199	0.0808	0.056719	0.014901	0.03322	0.065769	0.11936	0.095937	0.054112	0.00026336	-0.013666
0.95267	0.59719	0.36753	0.41719	0.56586	0.75457	0.74032	0.68865	0.58345	0.50496	0.43564	0.34094	0.27318	0.1999	0.20446	0.2254	0.23999	0.217	0.18153	0.17849	0.17582	0.13527	0.072021	0.035269	0.048586	0.087662	0.094051	0.10891	0.099846	0.10696	0.067334	0.091242	0.11232	0.16097	0.15112	0.15025	0.16066	0.12205	0.069741	0.015291	0.061067	0.10049	0.11111	0.09943	0.088332	0.12129	0.11259	0.12357	0.31493	0.74659
0.11288	0.056744	0.049633	0.068594	0.096389	0.07981	0.071529	0.058618	0.074019	0.071342	0.058154	0.047304	0.065739	0.063561	0.054585	0.029512	0.050052	0.037837	0.071342	0.062633	0.11814	0.08254	0.053559	0.019	0.021499	0.049472	0.032099	0.023908	0.0070973	0.037212	0.049106	0.052872	0.027343	0.035936	0.027772	0.047866	0.074385	0.079828	0.06432	0.049722	0.046135	0.07103	0.024916	0.041629	0.019598	0.075982	0.076696	0.087671	0.052408	0.028816
0.37139	0.31715	0.28294	0.27679	0.26487	0.28959	0.25552	0.22488	0.16704	0.17521	0.18342	0.1995	0.21542	0.22417	0.20853	0.19395	0.17326	0.17349	0.17813	0.18594	0.18438	0.14723	0.10496	0.088855	0.091587	0.14199	0.092918	0.086984	0.018374	0.05682	0.0336	0.056563	0.053662	0.10815	0.10907	0.14808	0.14309	0.14617	0.12135	0.11024	0.1212	0.12407	0.079104	0.075268	0.073277	0.13267	0.12497	0.10032	0.041788	0.0072539
0.033964	0.011708	0.0082305	0.027383	0.036911	0.051338	0.02793	0.023429	0.017332	0.030976	0.037809	0.045443	0.048551	0.034107	0.0083457	0.0036308	0.021442	0.023642	0.027096	0.017821	0.040475	0.044153	0.038229	0.015582	-0.00043351	0.0076606	-0.013323	-0.018349	-0.040035	-0.019241	-0.018182	0.0052312	0.016083	0.032271	0.02561	0.028518	0.046272	0.059006	0.059812	0.039133	0.030924	0.022836	0.023331	0.046168	0.052328	0.068948	0.046087	0.057808	0.050463	0.052218
0.021898	0.046113	0.031292	0.033881	0.0029053	0.031577	0.040347	0.11568	0.1919	0.26396	0.2404	0.18423	0.15329	0.10853	0.11029	0.13341	0.18416	0.20759	0.22091	0.23824	0.25048	0.16377	0.11521	0.040977	0.075377	0.12178	0.14676	0.20224	0.14182	0.14311	0.032326	-0.0032856	-0.020464	0.040541	0.046839	0.033386	0.07381	0.097783	0.10984	0.053133	0.09381	0.15908	0.12798	0.10066	0.034581	0.060782	0.042344	0.043825	-0.050622	-0.092387
0.25195	0.25665	0.28089	0.32994	0.34854	0.4044	0.44519	0.4429	0.44405	0.47265	0.49979	0.48249	0.43418	0.385	0.30787	0.26869	0.19913	0.1636	0.082103	0.08863	0.14298	0.14973	0.14892	0.11853	0.18656	0.31236	0.32535	0.32709	0.18858	0.11897	0.089586	0.14612	0.22816	0.25924	0.27301	0.29651	0.33385	0.27907	0.30125	0.29785	0.35832	0.33941	0.2143	0.16223	0.13596	0.23471	0.24256	0.15698	0.070873	0.062734
0.021872	0.045606	0.050457	0.061359	0.045981	0.063493	0.051939	0.055261	0.043511	0.059801	0.072256	0.074211	0.075303	0.056511	0.0257	0.0044191	-0.0045105	0.0089079	0.0006553	0.015125	0.054197	0.042543	0.0046302	0.0040089	0.064139	0.13046	0.092162	0.071993	0.016169	0.015456	-0.013245	0.019606	0.041504	0.094094	0.08201	0.085869	0.075713	0.075526	0.083173	0.061825	0.074578	0.043718	0.011708	0.0044152	0.024847	0.059431	0.048741	0.034307	-0.012926	-0.016483
0.14445	-0.046973	-0.10491	-0.040595	0.0086609	0.073785	0.097845	0.12245	0.094955	0.11578	0.11772	0.16557	0.20126	0.20646	0.1751	0.11892	0.097335	0.077297	0.093828	0.10284	0.18405	0.18421	0.18113	0.086601	0.059559	0.081559	0.058993	0.093582	0.049837	0.063595	-0.026105	-0.015765	0.02689	0.20113	0.25938	0.30011	0.34835	0.38653	0.41716	0.34617	0.33251	0.34946	0.3078	0.32654	0.31869	0.37097	0.35311	0.32554	0.27144	0.22693
0.15244	0.1082	0.12009	0.18082	0.21027	0.28853	0.3093	0.33169	0.28509	0.286	0.29816	0.2989	0.33415	0.26937	0.20033	0.11093	0.1101	0.11272	0.093814	0.1137	0.19557	0.1788	0.12477	0.040733	0.11407	0.18411	0.13474	0.11119	-0.021789	-0.022487	-0.12286	-0.054634	-0.023369	0.07038	0.049409	0.079309	0.11249	0.11787	0.12823	0.09109	0.088356	0.066662	-0.021202	0.020849	0.051134	0.18452	0.18021	0.16161	0.07009	0.052358
0.0014773	-0.028748	-0.021494	0.048155	0.14161	0.27741	0.34268	0.35664	0.29767	0.26409	0.22122	0.15651	0.12884	0.17747	0.29034	0.43407	0.56828	0.64393	0.58493	0.46623	0.43357	0.38673	0.27628	0.10873	0.027533	0.043055	0.018368	0.037513	-0.0062492	0.0030322	0.067837	0.17522	0.24539	0.20962	0.16436	0.14072	0.11731	0.06258	0.060206	0.061241	0.052373	0.025114	-0.0060736	0.030075	0.086323	0.11638	0.10365	0.038793	0.011282	0.0047516
0.036088	0.051771	0.058413	0.056712	0.060388	0.066951	0.056854	0.058633	0.072146	0.094894	0.096898	0.093839	0.09432	0.078873	0.050532	0.038661	0.034456	0.02342	0.014619	0.025614	0.053226	0.042033	0.023036	0.0482	0.099886	0.14867	0.10638	0.095889	0.032382	0.026427	0.015232	0.063449	0.098358	0.11082	0.099541	0.084244	0.091054	0.10194	0.15103	0.14802	0.13684	0.09509	0.043233	0.059589	0.064257	0.10127	0.056726	0.037394	0.0051783	0.010829
0.85558	0.84831	0.83135	0.85118	0.8474	0.88627	0.84674	0.83953	0.81339	0.79885	0.86037	0.88711	0.92689	0.84223	0.77402	0.73276	0.70588	0.7439	0.79638	0.88912	0.99163	1	0.95741	0.88992	0.88498	0.97168	0.84169	0.84535	0.67723	0.67695	0.55466	0.64125	0.72382	0.84468	0.77569	0.72863	0.76827	0.71169	0.71501	0.60798	0.60693	0.53063	0.32	0.31221	0.32055	0.46635	0.4401	0.41689	0.31476	0.20086
0.15885	0.022266	-0.044342	-0.063205	-0.047322	0.010096	0.055741	0.13492	0.12899	0.14174	0.092072	0.099098	0.1588	0.23298	0.37669	0.51182	0.55379	0.5444	0.48337	0.49476	0.44675	0.45072	0.54502	0.67242	0.72646	0.74277	0.70573	0.73236	0.61978	0.4744	0.2856	0.25475	0.36813	0.57591	0.71759	0.82102	0.83148	0.87953	0.93833	0.9334	0.91579	0.7867	0.70773	0.5747	0.43591	0.39458	0.33356	0.31488	0.17821	0.1518
0.85185	0.6424	0.62819	0.79637	0.77539	0.87342	0.89965	1	0.91963	0.93073	0.88924	0.90244	0.88269	0.74445	0.54338	0.40619	0.3424	0.29263	0.262	0.29663	0.55637	0.54609	0.4623	0.19396	0.16592	0.24339	0.11704	0.15792	-0.14484	-0.25966	-0.65354	-0.60443	-0.39483	0.065646	0.2045	0.23662	0.34113	0.34551	0.4753	0.36676	0.41551	0.49701	0.51863	0.75377	0.72292	0.82932	0.70117	0.72443	0.62397	0.53327
0.51294	0.3896	0.38122	0.44487	0.48627	0.559	0.61776	0.68332	0.65785	0.60838	0.56019	0.48897	0.43004	0.38152	0.38145	0.40849	0.48142	0.48088	0.44381	0.33189	0.34131	0.3208	0.32593	0.24254	0.2387	0.32872	0.36706	0.35876	0.20535	0.1261	0.074846	0.10886	0.16202	0.24313	0.28067	0.29743	0.29834	0.26805	0.2461	0.20409	0.17627	0.13894	0.073354	0.061848	0.041703	0.053287	0.028696	0.0074487	-0.031905	-0.048199
0.33459	0.23459	0.24414	0.34798	0.38518	0.45025	0.43801	0.41632	0.40543	0.40261	0.43549	0.40727	0.44879	0.41601	0.32536	0.25162	0.22495	0.20111	0.16568	0.17688	0.3121	0.33963	0.28696	0.19784	0.21323	0.30888	0.2545	0.27582	0.14142	0.12391	-0.029338	-0.00017662	0.079889	0.21723	0.21252	0.13388	0.16013	0.14484	0.21344	0.14206	0.13564	0.11034	0.028102	0.08432	0.10598	0.22228	0.19443	0.19299	0.1161	0.079848
0.038446	0.25674	0.46227	0.59799	0.57069	0.45031	0.33249	0.22626	0.17978	0.1742	0.17024	0.17464	0.19306	0.22823	0.23741	0.2264	0.2313	0.29601	0.3612	0.37882	0.36983	0.34522	0.32836	0.29988	0.26903	0.2716	0.22931	0.19026	0.11911	0.081991	0.107	0.22372	0.37638	0.4535	0.40493	0.32488	0.26149	0.21755	0.21942	0.23406	0.28721	0.28641	0.25002	0.20362	0.16421	0.14486	0.099836	0.066024	0.021571	0.01026
0.19826	0.12668	0.12214	0.12603	0.1525	0.16131	0.20197	0.2117	0.22958	0.24263	0.25965	0.25987	0.25546	0.21401	0.15726	0.1136	0.096149	0.084398	0.11668	0.15708	0.22824	0.18969	0.13852	0.085007	0.094923	0.14986	0.13235	0.15533	0.095387	0.061988	-0.0010212	0.022592	0.082589	0.1532	0.15171	0.14344	0.15142	0.15623	0.17771	0.15093	0.15816	0.13937	0.066903	0.049642	0.045783	0.10415	0.092438	0.093356	0.047037	0.031292
0.9248	0.62727	0.44021	0.44732	0.55211	0.76562	0.92708	0.99796	1	0.94046	0.82194	0.63659	0.46238	0.37321	0.29875	0.26102	0.23173	0.20978	0.21961	0.22436	0.2722	0.2368	0.20952	0.23307	0.33654	0.42412	0.3675	0.24753	0.10832	0.02714	0.084605	0.30076	0.53288	0.58367	0.44278	0.27369	0.19703	0.11689	0.068339	0.0028501	0.0026111	-0.0035352	-0.030899	-0.057144	-0.06826	-0.050538	-0.019835	0.013661	0.08005	0.15783
0.027702	-0.0088745	-0.0074685	0.020776	0.046522	0.085725	0.11434	0.12608	0.11197	0.10687	0.099672	0.088126	0.080722	0.05323	0.01861	0.048215	0.10208	0.18862	0.2146	0.22402	0.2359	0.20395	0.19428	0.1263	0.099643	0.099155	0.10043	0.14426	0.10955	0.10696	0.022091	0.030055	0.063221	0.13863	0.14253	0.1541	0.2161	0.27537	0.32277	0.31175	0.30745	0.33453	0.3618	0.46642	0.45698	0.43348	0.30687	0.24492	0.17606	0.12838
0.21056	0.24191	0.26074	0.26017	0.28294	0.28946	0.25671	0.20409	0.15599	0.15047	0.15109	0.18521	0.2173	0.24197	0.27051	0.30011	0.3377	0.33786	0.32563	0.31249	0.32026	0.35603	0.38008	0.38063	0.35803	0.34621	0.32955	0.34096	0.30223	0.25191	0.16963	0.18779	0.2616	0.3783	0.41228	0.40425	0.40313	0.43639	0.48044	0.46599	0.42647	0.36066	0.27903	0.22264	0.19422	0.20313	0.19545	0.18152	0.15416	0.13605
0.16735	0.090322	0.077671	0.10791	0.20382	0.36953	0.56699	0.74109	0.75917	0.65859	0.4699	0.31628	0.23044	0.21985	0.26077	0.48527	0.77874	1	0.97803	0.78034	0.58063	0.37221	0.21299	0.077566	0.024009	0.010926	-0.0087114	-0.022718	-0.078632	-0.07581	-0.024632	0.10288	0.22775	0.31321	0.31196	0.24172	0.15434	0.086015	0.061544	0.028935	0.055628	0.13135	0.2294	0.26856	0.22312	0.13907	0.050401	0.0024674	-0.024262	-0.023387
0.61865	0.49379	0.37774	0.31997	0.30706	0.44694	0.55518	0.6518	0.59036	0.49986	0.37964	0.28213	0.20443	0.17177	0.13758	0.12872	0.11112	0.087725	0.078723	0.081098	0.1124	0.099163	0.10193	0.092659	0.13455	0.13348	0.10658	0.053485	0.020073	0.02919	0.11224	0.28663	0.4242	0.46867	0.36621	0.29589	0.26263	0.22744	0.21693	0.19295	0.21823	0.21034	0.18131	0.16599	0.20278	0.25962	0.26739	0.20588	0.15817	0.13987
0.23044	0.14822	0.13661	0.1362	0.20089	0.24488	0.36571	0.35002	0.28819	0.18808	0.14445	0.14578	0.20595	0.29074	0.3667	0.38818	0.3066	0.20274	0.099142	0.056746	0.063162	0.037683	0.0018503	-0.045905	-0.044109	0.030937	0.059114	0.074332	0.0082012	-0.0050429	-0.035788	0.0055681	0.089863	0.16533	0.16193	0.11745	0.087611	0.045602	0.030879	0.0051219	0.044143	0.051359	0.071298	0.11958	0.16292	0.17549	0.12901	0.06734	0.001229	-0.033337
0.71743	0.59572	0.4689	0.3851	0.36909	0.48695	0.59224	0.72605	0.7144	0.67314	0.62659	0.59128	0.55622	0.50868	0.44459	0.38106	0.29713	0.2246	0.15909	0.081942	0.040564	-0.0033238	-0.02962	-0.039075	0.024901	0.096049	0.097356	0.078355	0.045242	0.10486	0.20234	0.32719	0.37582	0.31641	0.19873	0.11992	0.19648	0.275	0.38266	0.40207	0.47989	0.50004	0.46006	0.39543	0.34667	0.31266	0.21543	0.11874	0.020673	-0.00093167
0.052209	0.063342	0.077594	0.085408	0.099848	0.10941	0.1069	0.10003	0.08654	0.060991	0.047355	0.046834	0.071622	0.078034	0.05092	0.033802	0.026107	0.026069	0.021989	0.024177	0.035235	0.037184	0.0032927	0.016872	0.044231	0.094385	0.070786	0.045847	0.027622	0.027999	0.0048832	-0.011248	-0.0059486	0.025717	0.048959	0.063983	0.088746	0.097636	0.10079	0.087961	0.068805	0.069597	0.042018	0.04188	0.025428	0.05092	0.054774	0.076041	0.058615	0.052686
0.028054	0.02725	0.02594	0.021554	0.020904	0.021417	0.021613	0.021592	0.012508	0.0056696	0.0040107	0.01994	0.047199	0.059061	0.053871	0.040137	0.036275	0.033403	0.026524	0.019423	0.033977	0.041303	0.035223	0.033685	0.037856	0.051907	0.028797	0.020149	0.0098442	0.023226	0.014194	0.024195	0.023551	0.065523	0.084483	0.10588	0.092398	0.076388	0.059521	0.045791	0.0452	0.042739	0.03603	0.054048	0.065612	0.083533	0.066254	0.056939	0.033117	0.0093721
0.82322	0.70072	0.67904	0.83283	0.87026	1	0.94283	0.87911	0.77636	0.83796	0.89056	0.89153	0.80266	0.62597	0.40453	0.27403	0.19906	0.31891	0.44593	0.57904	0.76232	0.72718	0.83173	0.61863	0.62909	0.64075	0.49071	0.51376	0.11261	0.00591	-0.39209	-0.26108	-0.11967	0.20578	0.11424	0.080349	0.16399	0.25639	0.34245	0.20055	0.1484	0.11513	0.01293	0.20662	0.25974	0.38397	0.22781	0.24684	0.15047	0.088232
0.66687	0.50996	0.5302	0.78265	0.89941	1	0.91533	0.90304	0.8717	0.93539	0.91842	0.9263	0.90546	0.78606	0.61864	0.50211	0.47201	0.52446	0.6309	0.77808	0.89684	0.82497	0.75371	0.5782	0.52684	0.62605	0.50881	0.56632	0.26365	0.18744	-0.15079	-0.10926	0.053061	0.39447	0.42585	0.39337	0.40641	0.37234	0.36348	0.20743	0.19343	0.14239	0.050975	0.10728	0.18492	0.28915	0.22561	0.19063	0.042298	-0.036419
0.68158	0.60333	0.63259	0.79447	0.88908	1	0.9755	0.95619	0.84974	0.79159	0.70361	0.66349	0.61899	0.4795	0.28548	0.16576	0.16784	0.22194	0.26564	0.29889	0.35361	0.33839	0.35235	0.30357	0.35117	0.45305	0.41089	0.45086	0.27087	0.20551	-0.01653	-0.048632	-0.010158	0.12826	0.12209	0.10437	0.13159	0.14379	0.22979	0.26503	0.45654	0.55854	0.53914	0.50833	0.49197	0.48525	0.36763	0.28551	0.17932	0.11954
0.063188	0.013902	0.017784	0.11657	0.17574	0.26565	0.24476	0.22972	0.14501	0.14183	0.13958	0.2649	0.3544	0.3437	0.24302	0.20898	0.26715	0.32785	0.31683	0.31131	0.35861	0.32441	0.3523	0.2283	0.2203	0.19032	0.15572	0.21074	0.090913	0.048498	-0.14239	-0.16066	-0.12239	0.073676	0.12708	0.15617	0.14377	0.083217	0.053958	-0.013613	0.043668	0.065485	-0.0049914	0.074451	0.10416	0.21362	0.12973	0.13371	0.035473	0.028096
-0.038754	-0.066767	-0.0024885	0.15827	0.24267	0.32299	0.33281	0.31185	0.31483	0.34995	0.36725	0.38194	0.37466	0.3106	0.16127	0.068069	0.042629	0.063909	0.098654	0.15093	0.25897	0.27116	0.26467	0.15383	0.12297	0.15105	0.11474	0.14903	0.023516	-0.0081914	-0.16479	-0.15962	-0.12967	0.067322	0.10874	0.12292	0.14641	0.15724	0.21576	0.17417	0.18277	0.21706	0.15285	0.23778	0.27903	0.38972	0.3529	0.35404	0.27315	0.30309
0.00015674	-0.11814	-0.13232	0.077357	0.2359	0.4518	0.48239	0.53774	0.4933	0.56889	0.57166	0.64546	0.64942	0.50343	0.35555	0.29258	0.36865	0.48197	0.53988	0.66993	0.85368	0.91797	0.98554	0.86887	0.92796	1	0.90129	0.94787	0.64018	0.52719	0.15484	0.23574	0.449	0.81396	0.82042	0.73551	0.79326	0.75883	0.7735	0.55648	0.47024	0.35452	0.1217	0.29215	0.36522	0.61443	0.42806	0.41626	0.24467	0.17568
0.70164	0.67728	0.71262	0.79675	0.89304	0.9874	1	0.99086	0.9556	0.99583	0.95296	0.95553	0.99259	0.96469	0.86416	0.8093	0.83266	0.88312	0.87392	0.89962	0.9772	0.95489	0.96933	0.88475	0.92432	0.95366	0.90015	0.88482	0.65668	0.56554	0.34939	0.4081	0.46738	0.66952	0.71701	0.75548	0.77861	0.7174	0.67284	0.52542	0.43554	0.35796	0.22314	0.27523	0.26313	0.3428	0.27401	0.25252	0.17772	0.15262
0.20161	0.11536	0.071431	0.11675	0.14016	0.20102	0.22158	0.21614	0.21753	0.31859	0.54533	0.79986	0.91498	0.84999	0.75624	0.70345	0.62493	0.49902	0.41954	0.48502	0.60833	0.62186	0.5624	0.40444	0.31281	0.25527	0.16701	0.18701	0.20795	0.37705	0.45996	0.56984	0.57476	0.56932	0.42753	0.34131	0.26945	0.20094	0.15118	0.095546	0.097853	0.17122	0.2686	0.48374	0.57776	0.60361	0.47894	0.35589	0.20332	0.090531
0.6166	0.46513	0.41211	0.6496	0.70607	0.89871	0.86044	0.81619	0.73282	0.78561	0.76797	0.74378	0.63347	0.49068	0.26377	0.15424	0.044337	0.020042	-0.081331	-0.024579	0.18566	0.19941	0.31836	0.18479	0.42022	0.56817	0.52666	0.48195	0.050279	-0.072949	-0.43818	-0.21786	-0.024227	0.36173	0.34857	0.31871	0.35224	0.31706	0.36267	0.24527	0.2263	0.14637	0.044583	0.17224	0.27402	0.45654	0.33091	0.32556	0.14508	0.16471
0.30731	0.18855	0.14621	0.17451	0.18987	0.20579	0.18252	0.16171	0.10604	0.12298	0.126	0.1535	0.14424	0.1262	0.10056	0.12631	0.17433	0.21699	0.19374	0.16888	0.19025	0.16144	0.10383	0.015189	0.0061778	0.092147	0.11205	0.15067	0.067732	0.062248	0.0044157	0.067659	0.088138	0.1793	0.17222	0.20643	0.23327	0.1928	0.18638	0.16778	0.19399	0.17417	0.075883	0.1337	0.2702	0.48913	0.51624	0.40572	0.20113	0.03854
0.29666	0.15964	0.063481	0.034378	0.044061	0.095632	0.13771	0.1509	0.13217	0.11706	0.11162	0.15138	0.29525	0.51732	0.68715	0.70018	0.56139	0.43642	0.34617	0.28657	0.23966	0.19427	0.16018	0.10576	0.050409	0.021008	0.00016011	0.0094233	0.0044361	0.0045282	-0.023077	-0.022874	0.015267	0.16079	0.41256	0.70397	0.93496	0.93023	0.78279	0.57079	0.42201	0.30157	0.2012	0.17637	0.21433	0.27052	0.27648	0.24495	0.18192	0.13502
0.29684	0.15652	0.082964	0.061774	0.057624	0.08063	0.1042	0.14209	0.12213	0.09042	0.067958	0.10692	0.34511	0.6653	0.97561	1	0.84866	0.59633	0.39119	0.26213	0.20651	0.17178	0.12591	0.061257	0.030509	0.004513	-0.0241	-0.038474	-0.056135	-0.047877	-0.077738	-0.068035	-0.05908	0.064202	0.29013	0.59616	0.84097	0.8454	0.69209	0.46706	0.3109	0.21478	0.14739	0.15854	0.21269	0.2815	0.29377	0.28577	0.2258	0.17063
0.33856	0.20399	0.18469	0.25287	0.32523	0.3933	0.36849	0.38665	0.39262	0.43347	0.45571	0.38442	0.31507	0.12975	-0.039494	-0.076666	-0.025849	0.068433	0.044501	0.056003	0.24667	0.37267	0.38037	0.2463	0.23318	0.31866	0.22845	0.30605	0.19766	0.20997	-0.063146	-0.059657	0.03856	0.29329	0.30978	0.32434	0.4284	0.39595	0.30731	0.083918	0.060831	0.084412	-0.058931	0.0065311	0.048579	0.25538	0.27197	0.34318	0.34649	0.26624
0.26175	0.20117	0.18602	0.19332	0.19886	0.21512	0.21222	0.22534	0.21812	0.2252	0.20221	0.20992	0.26448	0.29532	0.2483	0.17229	0.11275	0.079457	0.055882	0.054255	0.10014	0.080005	0.048486	-0.014537	-0.035714	-0.023321	-0.047401	-0.020792	-0.049926	-0.03765	-0.077705	-0.074194	-0.057729	0.0065191	0.061875	0.11847	0.16151	0.16187	0.17956	0.16588	0.17754	0.1705	0.1451	0.18467	0.2102	0.27782	0.27041	0.24391	0.18969	0.14887
0.47039	0.2999	0.31156	0.49188	0.58149	0.65416	0.62659	0.5534	0.48078	0.5339	0.56506	0.64886	0.72033	0.7386	0.62617	0.54419	0.48029	0.41256	0.31679	0.30467	0.42793	0.43605	0.33985	0.13597	0.12863	0.22275	0.18431	0.16603	-0.042294	-0.067116	-0.3111	-0.28556	-0.18512	0.15292	0.3063	0.32392	0.34639	0.24403	0.27361	0.17894	0.24401	0.22531	0.072775	0.088643	0.12557	0.36282	0.3696	0.37405	0.20497	0.15656
0.27403	0.50783	0.70678	0.82355	0.75073	0.5969	0.41469	0.27971	0.21356	0.20777	0.22988	0.26214	0.27489	0.21848	0.11204	0.068917	0.11365	0.21489	0.30131	0.379	0.46769	0.48731	0.46293	0.43805	0.52464	0.6164	0.61303	0.52425	0.38802	0.28908	0.17683	0.16711	0.18626	0.21971	0.16235	0.071051	0.0090179	0.0021912	0.11112	0.25103	0.37427	0.40374	0.33024	0.27327	0.21708	0.22886	0.22259	0.2123	0.15519	0.10431
0.36495	0.52476	0.60361	0.57385	0.45437	0.33426	0.24384	0.20453	0.23156	0.30757	0.3615	0.35428	0.29758	0.20927	0.1425	0.14221	0.15326	0.16461	0.15305	0.19247	0.25559	0.28438	0.30966	0.39418	0.53441	0.59231	0.4853	0.3236	0.16358	0.091924	0.025811	0.038663	0.012891	0.025414	-0.0043435	-0.013331	-0.015046	-0.01709	0.03348	0.044127	0.086306	0.09131	0.097877	0.10969	0.12487	0.15324	0.16521	0.16291	0.14373	0.09622
0.90965	0.65549	0.59543	0.66359	0.70503	0.71653	0.80311	0.89322	1	0.99896	0.96027	0.88374	0.78666	0.67014	0.56479	0.55209	0.52316	0.41956	0.33929	0.36791	0.66383	0.71849	0.58692	0.28257	0.25898	0.36749	0.32748	0.31104	0.1439	0.15625	-0.032195	0.001069	-0.0090818	0.10933	0.076058	0.092501	0.19249	0.16604	0.11995	0.053838	0.17262	0.31785	0.36061	0.56027	0.59027	0.64406	0.51316	0.58342	0.55347	0.5442
0.27579	0.17149	0.092652	0.07984	0.087216	0.13535	0.1588	0.18144	0.18059	0.18335	0.19439	0.25317	0.4732	0.75745	0.99737	1	0.82146	0.64356	0.50719	0.4469	0.39275	0.28798	0.19033	0.094165	0.081277	0.078278	0.024489	0.015463	0.0065306	0.028855	-0.021271	-0.018677	0.012375	0.17081	0.38121	0.64501	0.86379	0.8188	0.66934	0.40778	0.26906	0.16539	0.076382	0.046381	0.056435	0.15728	0.23276	0.28965	0.22012	0.13363
0.25347	0.16467	0.14008	0.15615	0.17341	0.18545	0.18949	0.16706	0.13824	0.12317	0.12304	0.14725	0.1825	0.21744	0.20367	0.20226	0.17438	0.15623	0.10389	0.088584	0.10814	0.07486	0.047068	0.023455	0.061561	0.18422	0.21862	0.26411	0.12604	0.043333	-0.073665	-0.067	-0.043462	0.050876	0.063171	0.087544	0.096899	0.092435	0.086561	0.06019	0.073675	0.052908	-0.0059229	-0.0038886	0.0090991	0.057253	0.044711	0.053386	0.019899	0.0067048
0.25102	0.15862	0.10376	0.10902	0.18583	0.41088	0.54356	0.5478	0.3843	0.30645	0.22372	0.29898	0.58244	0.82608	0.87805	0.67958	0.50286	0.47069	0.67338	0.89083	1	0.78235	0.52434	0.23821	0.12237	0.071126	0.0088008	-0.04379	-0.12663	-0.14623	-0.25003	-0.26264	-0.24361	-0.11199	-0.033231	0.021225	0.098402	0.090154	0.10766	0.094967	0.14838	0.18169	0.17503	0.21384	0.22045	0.23331	0.19133	0.18837	0.17722	0.19158
1	0.85877	0.68101	0.51931	0.43122	0.45457	0.47245	0.4635	0.48396	0.60675	0.63793	0.59592	0.48172	0.38641	0.39568	0.40749	0.51077	0.46404	0.39401	0.26918	0.23884	0.16064	0.12856	0.16982	0.32284	0.48922	0.42156	0.32557	0.13279	0.092295	0.0023267	-0.023857	-0.063807	0.00063063	0.02438	0.055361	0.080672	0.093593	0.14444	0.15165	0.1498	0.10207	0.10258	0.31715	0.47521	0.51307	0.37563	0.28201	0.19295	0.096333
0.33822	0.26785	0.22222	0.26601	0.29491	0.37344	0.38315	0.39868	0.34393	0.30064	0.26316	0.25015	0.32886	0.46254	0.61185	0.67092	0.63218	0.58814	0.55916	0.545	0.60139	0.53895	0.49382	0.37424	0.37153	0.37087	0.28187	0.27036	0.17103	0.1348	0.022903	0.040013	0.10088	0.2614	0.52431	0.8134	1	0.8844	0.68842	0.43559	0.28477	0.1615	0.031914	0.030371	0.076709	0.18428	0.19414	0.15556	0.10502	-0.0011864
0.26553	0.10375	0.11021	0.2324	0.30713	0.32136	0.32254	0.3373	0.41916	0.49467	0.55346	0.62652	0.62195	0.52404	0.30585	0.23515	0.32682	0.47052	0.59132	0.66587	0.92216	1	0.94669	0.624	0.49819	0.46741	0.441	0.38879	0.31332	0.33572	0.28475	0.28468	0.2675	0.36361	0.29849	0.23131	0.21488	0.27583	0.36657	0.42328	0.479	0.5251	0.51041	0.69557	0.74075	0.69903	0.55881	0.6597	0.77269	0.78653
0.40985	0.25088	0.14133	0.11024	0.11336	0.16048	0.18619	0.1926	0.15885	0.12243	0.10399	0.14135	0.33632	0.59806	0.81965	0.84397	0.7285	0.57365	0.43575	0.34517	0.28324	0.218	0.15393	0.078766	0.040359	0.016844	-0.014995	-0.018126	-0.036135	-0.029109	-0.055037	-0.042038	-0.0030846	0.12964	0.34374	0.61296	0.78801	0.76662	0.60787	0.4251	0.30939	0.23819	0.16334	0.14437	0.15371	0.2302	0.25757	0.26463	0.20658	0.15304
0.4802	0.29318	0.24705	0.29756	0.34073	0.35231	0.32349	0.36152	0.41404	0.46569	0.41273	0.32235	0.27291	0.12789	-0.014528	-0.1084	-0.10645	-0.059102	-0.046378	0.059179	0.23337	0.32572	0.27531	0.16173	0.1929	0.34129	0.37921	0.37167	0.23982	0.19701	0.067584	0.065007	0.06745	0.20551	0.21506	0.18008	0.088329	-0.028928	-0.044647	-0.0070171	0.10062	0.15977	0.20755	0.36073	0.42049	0.44172	0.41108	0.43717	0.39427	0.32947
0.10796	0.16946	0.23639	0.28717	0.26022	0.22422	0.17706	0.14734	0.10175	0.071553	0.052395	0.067362	0.10476	0.11478	0.096887	0.059308	0.041622	0.020895	0.0023116	-0.0015553	0.016829	0.01882	0.009857	3.8089e-05	0.013717	0.043795	0.041171	0.041606	0.010286	-0.0039584	-0.017125	0.0056679	0.038915	0.067558	0.06614	0.060069	0.062396	0.063555	0.074748	0.065648	0.060544	0.043769	0.022012	0.026411	0.045247	0.070171	0.067854	0.05155	0.023503	0.014009
0.11978	0.092796	0.083942	0.1023	0.097869	0.11158	0.092666	0.074696	0.049053	0.051267	0.051879	0.055254	0.074774	0.065449	0.056883	0.038457	0.053236	0.05009	0.049638	0.05043	0.062784	0.052115	0.025712	0.011093	0.010537	0.094503	0.13478	0.17694	0.11617	0.083131	0.033613	0.023482	0.017806	0.051576	0.057089	0.057727	0.063201	0.06567	0.08586	0.067985	0.054455	0.032136	0.013712	0.040922	0.056281	0.084092	0.060049	0.044975	0.017118	0.0214
0.16232	0.072644	0.024408	0.030691	0.055301	0.1064	0.11576	0.11804	0.096271	0.081336	0.089074	0.10231	0.12835	0.12087	0.08513	0.067969	0.043969	0.03133	0.029769	0.045232	0.090603	0.082904	0.075762	0.062394	0.09418	0.11321	0.067664	0.041821	0.0046575	0.018492	-0.020264	0.0013234	0.027091	0.081094	0.085117	0.09678	0.1254	0.1051	0.070607	0.020788	0.026441	0.040673	0.013904	0.031913	0.047579	0.10631	0.10907	0.11768	0.08815	0.074955
0.79604	0.70194	0.6381	0.62059	0.60418	0.58936	0.51815	0.42966	0.35586	0.34835	0.44458	0.65046	0.8788	0.97189	0.95453	0.89825	0.80846	0.76007	0.66028	0.63258	0.59216	0.56382	0.52675	0.48816	0.53059	0.58472	0.55192	0.46859	0.3031	0.18463	0.083509	0.086077	0.070577	0.062872	0.067625	0.15609	0.29092	0.36921	0.43788	0.43721	0.4348	0.34717	0.23702	0.2304	0.25777	0.33251	0.2854	0.24693	0.16283	0.085009
-0.87614	-0.94852	-0.77817	-0.17024	0.45023	0.97104	1	0.95409	0.82265	0.87986	0.83786	0.9493	0.97505	0.91363	0.67236	0.48179	0.47058	0.48149	0.5037	0.48706	0.56533	0.52109	0.4857	0.37832	0.44024	0.53489	0.48557	0.49565	0.30879	0.23856	-0.013851	0.010982	0.13184	0.46542	0.55348	0.57848	0.57224	0.52393	0.54364	0.44363	0.41844	0.39528	0.29386	0.41216	0.46468	0.62504	0.64904	0.61671	0.51292	0.41821
1	0.9775	0.90166	0.88896	0.76211	0.76457	0.64124	0.49202	0.4807	0.71891	0.8238	0.80612	0.7398	0.68822	0.52762	0.28033	0.15889	0.091913	0.1256	0.19103	0.2493	0.20639	0.22171	0.31532	0.48541	0.66575	0.67126	0.73501	0.75783	0.80673	0.69369	0.49647	0.55202	0.68832	0.81239	0.70998	0.53412	0.30869	0.20295	0.15323	0.096779	0.13185	0.24294	0.39566	0.3467	0.40616	0.58367	0.73854	0.72028	0.79801
0.63235	0.53876	0.44397	0.40767	0.3699	0.36822	0.33542	0.34788	0.36209	0.43846	0.47597	0.58725	0.64784	0.73356	0.71387	0.7046	0.59302	0.49271	0.38624	0.34087	0.34939	0.3244	0.28758	0.28644	0.39407	0.5253	0.51207	0.42065	0.26049	0.29335	0.34054	0.46777	0.47255	0.46386	0.40984	0.3407	0.35236	0.34154	0.3724	0.29798	0.23178	0.15009	0.086422	0.098332	0.10122	0.13184	0.13438	0.1334	0.10419	0.058541
0.13974	0.065158	0.018624	0.0024636	0.0045465	0.036554	0.052048	0.063828	0.041995	0.047264	0.048188	0.099302	0.2692	0.49607	0.65465	0.6478	0.53304	0.42081	0.31918	0.23873	0.20287	0.15454	0.12431	0.064608	0.043662	0.029264	0.0092341	0.0064402	-0.013795	-0.00805	-0.023675	-0.010449	0.021499	0.16075	0.44136	0.75921	0.9754	0.89934	0.7052	0.47878	0.35816	0.27822	0.20751	0.178	0.17764	0.23589	0.28576	0.31086	0.26302	0.2044
0.64408	0.44677	0.44851	0.65868	0.80742	0.98738	1	0.96349	0.83143	0.82291	0.8233	0.82471	0.80877	0.62395	0.50552	0.42897	0.4792	0.43998	0.45294	0.48335	0.61278	0.60262	0.61821	0.50651	0.533	0.56936	0.53163	0.57556	0.3809	0.31015	0.050207	0.11565	0.20124	0.44701	0.45622	0.49205	0.59043	0.61081	0.63197	0.43233	0.37343	0.3313	0.22833	0.34734	0.38953	0.54662	0.50007	0.51048	0.49215	0.43234
0.9011	0.8388	0.83137	0.75524	0.68014	0.6665	0.64487	0.71003	0.73508	0.88172	0.92549	1	0.92512	0.72071	0.34424	0.07302	-0.049308	-0.064109	-0.00015059	0.13595	0.32123	0.36212	0.46185	0.48846	0.64939	0.64145	0.48444	0.41024	0.20556	0.18816	-0.034461	-0.0084891	-0.016276	0.07587	-0.048388	-0.15906	-0.15396	-0.12167	-0.012905	0.077793	0.28436	0.37828	0.25398	0.15904	0.10833	0.34075	0.49087	0.6762	0.5695	0.46564
0.096515	0.077185	0.10312	0.14676	0.22892	0.29079	0.33494	0.31487	0.27648	0.23554	0.19625	0.2338	0.3856	0.47427	0.42269	0.27584	0.19421	0.17952	0.17219	0.17205	0.17453	0.13129	0.078689	0.029242	0.025796	0.058152	0.04966	0.070705	0.029972	0.030824	-0.016849	0.015009	0.06025	0.14372	0.16095	0.16504	0.15464	0.11842	0.078112	0.033239	0.028196	0.057131	0.09019	0.13001	0.14431	0.16157	0.17371	0.18915	0.17427	0.17616
0.30491	0.46759	0.48883	0.38484	0.27338	0.23469	0.17972	0.16781	0.14245	0.14949	0.13431	0.13372	0.22719	0.28374	0.27181	0.20859	0.18037	0.14938	0.1038	0.072907	0.10218	0.068852	0.041812	0.21228	0.42471	0.55475	0.38895	0.22398	0.069409	0.022265	-0.015137	0.022165	0.058491	0.13785	0.18554	0.20656	0.19387	0.11562	0.1157	0.10302	0.13964	0.11258	0.048448	0.045397	0.03639	0.085148	0.070421	0.064834	0.031332	0.014571
0.031152	0.080217	0.091759	0.079905	0.056825	0.06774	0.063048	0.08296	0.12075	0.16778	0.20824	0.24497	0.26781	0.24257	0.19067	0.16737	0.15339	0.1241	0.087078	0.073747	0.10618	0.098404	0.064171	0.064236	0.1319	0.21824	0.18323	0.13723	0.059329	0.040686	-1.3045e-05	-0.017039	-0.033371	-0.015056	0.019339	0.074156	0.14056	0.18603	0.2449	0.24557	0.23548	0.17955	0.099806	0.056271	0.021352	0.046015	0.080954	0.14992	0.17691	0.20101
1	0.7878	0.68533	0.65109	0.69896	0.75488	0.87902	0.96111	0.96104	0.8627	0.73748	0.63701	0.66882	0.72611	0.72733	0.64855	0.57353	0.55944	0.48332	0.41633	0.41093	0.38617	0.33474	0.32243	0.46046	0.63481	0.59204	0.48045	0.2987	0.22697	0.15505	0.18769	0.21957	0.25179	0.21075	0.16282	0.12605	0.062035	0.05048	0.028969	0.10347	0.12554	0.083154	0.0074806	-0.017317	0.028651	0.055924	0.068523	0.044419	0.18319
0.35405	0.21624	0.12301	0.1787	0.29404	0.38166	0.28427	0.17309	0.10712	0.13979	0.18016	0.22404	0.24739	0.22166	0.20421	0.21267	0.29599	0.31976	0.28993	0.24204	0.23636	0.23855	0.23915	0.20128	0.20029	0.21162	0.26315	0.35281	0.34381	0.26943	0.089741	0.0096395	0.021464	0.12362	0.13799	0.16333	0.26678	0.37574	0.45305	0.3409	0.25755	0.16225	0.087826	0.11	0.10663	0.20176	0.20833	0.27602	0.24449	0.22106
1	0.99264	0.94194	0.88366	0.8377	0.75749	0.58218	0.34266	0.19508	0.18428	0.27801	0.35968	0.34911	0.247	0.085638	-0.024072	-0.062913	-0.023278	0.12698	0.3389	0.62112	0.73847	0.75251	0.69797	0.66152	0.57043	0.35196	0.22232	0.15279	0.21672	0.21915	0.31082	0.38784	0.49146	0.44065	0.31522	0.18024	0.043364	0.018288	0.043545	0.129	0.22078	0.28077	0.46241	0.56622	0.65808	0.59873	0.51903	0.36171	0.2504
0.13161	0.20145	0.22322	0.21473	0.19812	0.21239	0.21944	0.24742	0.27019	0.27272	0.27188	0.33297	0.49431	0.59064	0.57213	0.46808	0.37505	0.29782	0.2267	0.20134	0.20389	0.18964	0.17012	0.19008	0.2162	0.22585	0.17838	0.17683	0.1757	0.20719	0.19781	0.18588	0.15329	0.21942	0.30646	0.38161	0.37071	0.30952	0.3057	0.27731	0.24908	0.17743	0.092146	0.08945	0.092226	0.13791	0.13683	0.14779	0.13618	0.13256
0.10634	0.18389	0.18568	0.14537	0.12357	0.14667	0.11925	0.070763	0.029643	0.02586	0.02725	0.063219	0.1538	0.19584	0.16359	0.095844	0.082503	0.11361	0.11172	0.14116	0.15164	0.12442	0.090481	0.11579	0.21803	0.24751	0.14931	0.063261	-0.020619	-0.024688	-0.070893	-0.051921	-0.024048	0.12317	0.2252	0.29776	0.27232	0.19822	0.11838	0.050127	0.0422	0.04958	-0.0022069	0.03011	0.038973	0.10113	0.11385	0.15742	0.14214	0.081252
0.23272	0.36213	0.39509	0.35886	0.2906	0.26205	0.21284	0.18095	0.18963	0.20763	0.21869	0.21291	0.33749	0.43576	0.4572	0.35831	0.26684	0.20269	0.15501	0.14486	0.17097	0.15215	0.14115	0.18923	0.25836	0.27974	0.16784	0.1249	0.08887	0.10233	0.063836	0.053685	0.058938	0.11303	0.21553	0.30667	0.33119	0.25864	0.23911	0.22006	0.21187	0.151	0.076016	0.07155	0.099465	0.14865	0.15194	0.15453	0.12727	0.10764
0.51262	0.56305	0.56289	0.52834	0.50193	0.50327	0.49236	0.45588	0.42346	0.3874	0.39068	0.4394	0.62549	0.74084	0.72812	0.57825	0.46489	0.39116	0.32998	0.27293	0.27007	0.21979	0.17024	0.18205	0.24722	0.3114	0.21517	0.16075	0.067063	0.08946	0.062904	0.099247	0.10872	0.26395	0.40252	0.51938	0.52987	0.44659	0.42374	0.34425	0.32424	0.25934	0.16743	0.18092	0.19128	0.27961	0.28419	0.28407	0.20974	0.11859
0.25231	0.21567	0.19407	0.21323	0.22967	0.27983	0.26744	0.25315	0.20273	0.19005	0.19725	0.1941	0.20274	0.15348	0.11703	0.086882	0.11359	0.09631	0.12552	0.12837	0.25785	0.2394	0.17808	0.097604	0.049691	0.089343	0.029369	0.057617	0.0066357	0.0042492	-0.01552	0.0064579	0.058417	0.11252	0.13358	0.14031	0.15936	0.1528	0.15673	0.12888	0.14961	0.11399	0.058926	0.093898	0.15441	0.2233	0.16989	0.14191	0.082954	0.044854
-0.049879	0.036888	0.068148	0.090878	0.085198	0.15501	0.14905	0.14979	0.086471	0.046931	0.014693	0.0048142	0.049564	0.10305	0.17859	0.22716	0.23192	0.16256	0.096622	0.045234	0.062854	0.071011	0.074705	0.059577	0.028228	0.020532	-0.03064	-0.0393	-0.080045	-0.091663	-0.13212	-0.086358	0.021143	0.12038	0.13048	0.11456	0.16052	0.22092	0.23962	0.1691	0.11452	0.076938	0.066962	0.077736	0.074186	0.10722	0.1037	0.12942	0.085746	0.080171
0.080144	0.076274	0.061854	0.04833	0.039489	0.050419	0.047249	0.042546	0.032817	0.038217	0.051401	0.080069	0.1263	0.13767	0.1265	0.091334	0.059447	0.016702	-0.019767	-0.027146	-0.0067849	0.0049537	0.0083051	0.020988	0.036079	0.043499	0.011602	-0.0017832	-0.014876	-0.0028341	-0.0037555	0.0076	0.014457	0.048142	0.0748	0.088542	0.079698	0.066465	0.06506	0.049614	0.032195	0.011474	-0.0046894	0.018783	0.053978	0.08918	0.094057	0.082948	0.067356	0.039433
0.24599	0.2185	0.23	0.22189	0.22724	0.23497	0.24545	0.22926	0.19216	0.16886	0.16649	0.17182	0.17368	0.1151	0.045673	0.016319	0.030333	0.044711	0.044842	0.070541	0.11789	0.12463	0.07161	0.027401	0.018928	0.049067	0.012659	0.011632	-0.035061	-0.029169	-0.055195	-0.034066	-0.012793	0.042914	0.030557	0.03671	0.047671	0.1024	0.13629	0.16009	0.18128	0.18808	0.12933	0.16321	0.17806	0.25336	0.22503	0.20832	0.15351	0.10225
0.27063	0.22713	0.19227	0.21503	0.23169	0.28524	0.30241	0.2635	0.21892	0.1772	0.17485	0.21191	0.3576	0.41691	0.36121	0.24205	0.15457	0.10839	0.076064	0.098293	0.1842	0.14857	0.071204	0.0096584	0.040071	0.079056	0.039385	-0.0056523	-0.04013	-0.031637	-0.058989	-0.061906	-0.039648	0.098536	0.23173	0.30428	0.3111	0.23429	0.23012	0.18545	0.18394	0.13716	0.065693	0.074246	0.084835	0.13804	0.14058	0.15219	0.1189	0.075284
0.22841	0.16289	0.1513	0.18611	0.21494	0.24721	0.25087	0.2369	0.20289	0.17239	0.15685	0.14402	0.15029	0.13793	0.12556	0.12948	0.13134	0.13604	0.118	0.11039	0.10997	0.088797	0.055401	0.014892	0.01488	0.023029	0.015127	0.010545	0.01559	0.018391	0.0065308	-0.0060713	-0.0083194	0.0098814	0.01506	0.040735	0.059552	0.065316	0.077769	0.053094	0.057018	0.052898	0.04533	0.074261	0.095306	0.12596	0.11165	0.11667	0.13031	0.13354
0.38602	0.26693	0.28403	0.54308	0.67697	0.85821	0.80904	0.73909	0.59191	0.56727	0.50226	0.52048	0.47163	0.37395	0.11592	-0.021452	-0.059161	0.003992	0.014546	0.085449	0.25869	0.32396	0.43231	0.36355	0.42506	0.49349	0.37748	0.47084	0.16785	0.14192	-0.20297	-0.081109	0.046809	0.39732	0.37632	0.32499	0.31558	0.32395	0.35674	0.28113	0.28869	0.28866	0.15134	0.3144	0.442	0.63731	0.51063	0.47714	0.33553	0.29564
0.75244	0.55122	0.54749	0.71237	0.80755	0.85012	0.74343	0.65727	0.60551	0.59204	0.51949	0.46013	0.44109	0.36066	0.16012	0.047518	0.019231	0.062057	0.10624	0.15022	0.30984	0.30684	0.36436	0.22544	0.27905	0.40039	0.46058	0.53006	0.2835	0.16312	-0.13024	-0.12461	-0.090902	0.14177	0.17098	0.14442	0.152	0.094876	0.095549	-0.022413	-0.013755	0.035975	0.01229	0.13318	0.18716	0.3764	0.37684	0.42011	0.35089	0.31119
0.34202	0.23842	0.22631	0.30148	0.33105	0.34478	0.28781	0.22128	0.17726	0.21075	0.21799	0.21689	0.20926	0.1621	0.073097	0.0040717	0.011871	0.051084	0.084131	0.095923	0.14888	0.151	0.21016	0.22346	0.26677	0.30445	0.22169	0.26567	0.13147	0.11937	-0.0098114	0.06083	0.15571	0.33085	0.32869	0.28992	0.26352	0.22272	0.22396	0.12546	0.10412	0.06052	-0.046796	-0.017167	-0.0032483	0.07998	0.065812	0.043947	-0.018734	-0.080942
0.62978	0.6707	0.7413	0.83195	0.88149	0.9284	0.89622	0.87235	0.89359	0.98546	1	0.97024	0.90861	0.84862	0.77331	0.78135	0.8475	0.90219	0.92578	0.91641	0.94267	0.83946	0.82215	0.74151	0.79506	0.80879	0.74352	0.75145	0.62753	0.60732	0.45046	0.48259	0.54145	0.6508	0.61192	0.53932	0.55189	0.51625	0.48373	0.4035	0.34499	0.32289	0.20555	0.19583	0.19708	0.24317	0.20961	0.13082	0.024628	-0.056008
1	0.86078	0.71549	0.669	0.70603	0.80218	0.84428	0.7592	0.67519	0.55293	0.46847	0.41267	0.42245	0.42295	0.3417	0.27153	0.18406	0.094391	0.045761	0.093064	0.27133	0.37252	0.50869	0.55017	0.58186	0.57546	0.43661	0.34156	0.13364	0.1297	0.053497	0.10962	0.16911	0.31517	0.29089	0.20248	0.14946	0.17709	0.18497	0.078259	0.0076565	-0.033192	-0.071476	-0.056081	-0.029773	0.072411	0.21125	0.37643	0.41153	0.26709
0.70921	0.65043	0.57962	0.53388	0.60634	0.79092	0.85983	0.79467	0.64974	0.65429	0.65566	0.75471	0.85642	0.86439	0.78484	0.66054	0.58931	0.49085	0.36486	0.30758	0.28265	0.25012	0.25022	0.26526	0.27816	0.28328	0.21319	0.31034	0.24484	0.18468	0.079631	0.22274	0.38288	0.48901	0.44462	0.43202	0.36732	0.20921	0.075608	0.071474	0.21124	0.27407	0.17509	0.055747	7.265e-05	-0.00034927	0.004891	-0.02235	-0.069397	-0.08335
0.30918	0.1918	0.21298	0.37313	0.46262	0.56834	0.53508	0.51132	0.41686	0.4209	0.42463	0.45052	0.48164	0.34383	0.19671	0.086252	0.10573	0.11744	0.15201	0.23394	0.38942	0.37041	0.39934	0.30392	0.38129	0.42177	0.32802	0.32292	0.0552	-0.01204	-0.20204	0.0015602	0.23139	0.52597	0.43335	0.33896	0.27597	0.25926	0.23634	0.14717	0.15783	0.11844	-0.035754	-0.033406	0.00042441	0.087424	0.040606	0.034669	0.017389	0.015872
0.35141	0.32647	0.40213	0.5635	0.771	0.95265	1	0.94531	0.7996	0.76794	0.73451	0.6877	0.56842	0.44879	0.39131	0.45195	0.53131	0.62223	0.61011	0.57795	0.57392	0.58072	0.65317	0.61388	0.592	0.58856	0.59546	0.66074	0.57318	0.49143	0.33464	0.28387	0.29224	0.3119	0.28499	0.27612	0.28688	0.26764	0.23534	0.23387	0.22644	0.19345	0.067541	0.098973	0.12367	0.19324	0.17233	0.1842	0.15118	0.10856
0.56354	0.50216	0.51296	0.61122	0.77388	0.95867	0.98784	0.91988	0.78203	0.75172	0.68734	0.66864	0.68851	0.65133	0.54544	0.43439	0.41972	0.4677	0.44958	0.4722	0.49292	0.48638	0.54465	0.67821	0.87638	0.91944	0.75232	0.70268	0.56543	0.51032	0.27502	0.20049	0.19247	0.28583	0.30678	0.25568	0.20756	0.09502	0.14152	0.48601	0.84239	1	0.70894	0.48896	0.35999	0.29853	0.22221	0.14633	0.063484	0.049368
0.39266	0.22315	0.18678	0.27236	0.34155	0.4642	0.51934	0.63309	0.74422	0.94102	0.9982	1	0.89897	0.72512	0.49835	0.35578	0.3122	0.21025	0.086964	0.074392	0.20987	0.2562	0.21658	0.12238	0.12466	0.26011	0.31811	0.38563	0.27074	0.19605	0.0076806	-0.077645	-0.10224	0.074144	0.12851	0.1544	0.15952	0.14466	0.14608	0.12355	0.17541	0.23107	0.15776	0.22297	0.21465	0.32835	0.30306	0.35674	0.30762	0.31438
0.23228	0.10996	0.12651	0.28116	0.34308	0.44357	0.42849	0.42281	0.41505	0.42941	0.41063	0.45075	0.51485	0.47362	0.29495	0.13074	0.071925	0.012718	-0.0090926	0.0086974	0.10112	0.11956	0.083488	0.014651	0.096039	0.21537	0.14982	0.12653	-0.070214	-0.08334	-0.31405	-0.2574	-0.15787	0.14918	0.22353	0.25524	0.28966	0.30844	0.2894	0.18226	0.14684	0.17003	0.10575	0.13866	0.099734	0.1749	0.1522	0.21634	0.15118	0.12921
0.2806	0.048735	-0.041572	-0.012785	0.037631	0.13694	0.19034	0.18589	0.16456	0.21557	0.22243	0.25112	0.24532	0.22528	0.13523	0.12999	0.10677	0.077372	0.1117	0.21116	0.32048	0.26242	0.25413	0.22808	0.22864	0.19989	0.097719	0.11688	-0.0087741	-0.055337	-0.2485	-0.22856	-0.11793	0.11302	0.17011	0.14861	0.11392	0.20185	0.29625	0.32997	0.34791	0.36176	0.26388	0.1876	0.085128	0.075748	0.050748	0.16081	0.19634	0.15644
0.1873	0.13039	0.10528	0.11617	0.11098	0.14221	0.15888	0.17493	0.17075	0.18358	0.1669	0.15309	0.1275	0.08792	0.034821	0.0098007	0.019148	0.018103	0.027666	0.034451	0.086302	0.089871	0.073879	0.04515	0.051538	0.10942	0.098733	0.10671	0.03339	0.015815	-0.049213	-0.030181	-0.008317	0.045447	0.036187	0.024896	0.04154	0.03389	0.035648	0.028965	0.058747	0.0693	0.030386	0.033963	0.049294	0.099909	0.11751	0.12696	0.079662	0.049558
0.4802	0.44915	0.45392	0.47697	0.41397	0.39339	0.33857	0.31513	0.27142	0.28368	0.28388	0.33367	0.3685	0.33736	0.22188	0.13915	0.11773	0.10783	0.10042	0.12605	0.20231	0.21027	0.17799	0.10822	0.1036	0.14924	0.15026	0.14082	0.040749	-0.0055903	-0.058559	-0.02441	0.033719	0.13099	0.147	0.12068	0.14435	0.13787	0.14208	0.082213	0.083772	0.10193	0.044186	0.079743	0.056604	0.11108	0.068113	0.09991	0.076318	0.072966
0.33036	0.17387	0.12338	0.22192	0.26806	0.34269	0.32246	0.31329	0.26935	0.28505	0.28933	0.33085	0.3466	0.31588	0.28031	0.4158	0.55178	0.59699	0.49975	0.42094	0.45329	0.40395	0.35629	0.23264	0.20044	0.2126	0.14768	0.15169	0.044743	0.028219	-0.12946	-0.12118	-0.057437	0.13175	0.14174	0.19438	0.2995	0.38107	0.36572	0.24908	0.22224	0.2102	0.12184	0.13123	0.13574	0.21038	0.18801	0.18368	0.098897	0.0272
0.44986	0.24989	0.1307	0.098762	0.12154	0.20901	0.27483	0.28502	0.30042	0.37703	0.43761	0.41507	0.40241	0.41504	0.56775	0.64741	0.70823	0.56659	0.38931	0.24042	0.17598	0.13516	0.026027	-0.0497	-0.031285	0.10135	0.099136	0.054194	-0.079413	-0.0046779	0.11157	0.22425	0.20096	0.22012	0.32929	0.47274	0.52847	0.41001	0.29498	0.18897	0.12655	0.11748	0.1858	0.56266	0.87864	1	0.79519	0.53991	0.27714	0.077856
0.94823	0.7693	0.63961	0.55744	0.49772	0.5097	0.53001	0.5581	0.56408	0.62012	0.60965	0.58756	0.58522	0.58645	0.67526	0.7709	0.89847	0.88275	0.76034	0.58175	0.45516	0.32262	0.25169	0.19098	0.26042	0.49343	0.65002	0.75701	0.59476	0.55794	0.50736	0.48663	0.40174	0.44706	0.52593	0.52856	0.42379	0.28041	0.23349	0.18584	0.1409	0.099671	0.14821	0.48735	0.84307	1	0.87013	0.72351	0.50896	0.28649
0.39503	0.35083	0.39066	0.50515	0.44628	0.45765	0.43974	0.53161	0.55585	0.603	0.59548	0.6726	0.69789	0.51098	0.22616	0.18348	0.30234	0.39845	0.35953	0.34565	0.39215	0.39288	0.46773	0.64358	0.90646	0.99743	0.75989	0.49769	0.18073	0.040112	-0.19336	-0.16132	-0.11186	0.057477	0.01301	0.023926	0.13082	0.17918	0.20513	0.034903	0.010208	0.080198	0.23711	0.42065	0.41412	0.3012	0.093968	0.11008	0.18307	0.34336
0.1709	0.19401	0.20264	0.19519	0.14755	0.11837	0.085514	0.070982	0.060797	0.070417	0.068695	0.065867	0.097017	0.1027	0.088954	0.039132	0.014866	0.0014596	-0.0124	-0.0043634	0.018669	0.033862	0.025546	0.017534	0.030077	0.049189	0.020506	0.0010066	-0.03297	-0.032927	-0.0078594	0.072148	0.16468	0.22498	0.21096	0.16815	0.13972	0.11445	0.15008	0.17108	0.20531	0.18439	0.13669	0.11664	0.11615	0.13205	0.12828	0.12425	0.097493	0.075428
0.28077	0.37174	0.43781	0.48756	0.42077	0.40035	0.35577	0.32661	0.27404	0.23598	0.21488	0.19651	0.2256	0.16664	0.10335	0.031011	0.045185	0.046618	0.055139	0.049936	0.093402	0.076362	0.045334	0.022781	0.034303	0.089771	0.037598	0.04057	-0.036406	-0.046572	-0.12586	-0.11665	-0.056406	0.053273	0.080415	0.080273	0.091091	0.08738	0.080667	0.045072	0.067015	0.078663	0.048519	0.068884	0.071695	0.12785	0.11957	0.11628	0.049933	0.013702
0.036203	0.075112	0.095524	0.090222	0.087705	0.076582	0.062853	0.05041	0.039469	0.039891	0.025241	0.033033	0.05431	0.069186	0.059111	0.037998	0.028187	0.017938	0.00076585	-0.0076416	0.0026008	0.010743	0.014912	0.023233	0.042819	0.056982	0.037165	0.019245	-0.011423	-0.025604	0.019815	0.13732	0.25285	0.28698	0.22696	0.15797	0.11742	0.091132	0.12957	0.16004	0.20589	0.18552	0.14091	0.11081	0.10966	0.11649	0.10063	0.073144	0.047897	0.035745
0.17645	0.1735	0.1725	0.16097	0.12485	0.099662	0.089512	0.1142	0.12715	0.13324	0.11642	0.096633	0.0839	0.059001	0.038592	0.038417	0.10485	0.16201	0.18687	0.17177	0.22902	0.30535	0.35041	0.32524	0.26799	0.225	0.16476	0.13074	0.066153	0.02753	-0.0069707	0.020566	0.077627	0.12107	0.094006	0.049973	0.039189	0.060198	0.076542	0.056293	0.049935	0.028158	0.0086631	0.0077227	0.041821	0.077439	0.10049	0.12075	0.13386	0.11608
0.23491	0.19105	0.21404	0.26038	0.28198	0.2941	0.29636	0.27548	0.25396	0.28932	0.28538	0.33267	0.36382	0.38606	0.35777	0.38825	0.43231	0.40428	0.29059	0.24217	0.2698	0.26518	0.20552	0.13227	0.093589	0.13939	0.067225	0.1047	0.0041242	0.027579	-0.066203	-0.037802	-0.0017408	0.10362	0.12371	0.15209	0.15674	0.13275	0.077613	0.00022058	-0.036269	-0.024972	-0.061162	0.025361	0.056066	0.14473	0.11223	0.095203	0.0393	0.0042147
0.10184	0.034008	-0.0012253	0.0422	0.11497	0.20609	0.22178	0.18544	0.14783	0.13564	0.12767	0.10533	0.10281	0.077408	0.087826	0.12857	0.17702	0.20256	0.24673	0.26878	0.28081	0.21871	0.20063	0.17343	0.14692	0.14626	0.11525	0.12255	0.066016	0.036485	-0.025509	-0.028292	-0.017172	0.0073543	-0.010235	0.030599	0.12227	0.17307	0.1399	0.044971	0.014198	0.022947	0.025105	0.038949	0.056934	0.088422	0.093129	0.15968	0.19624	0.19422
0.31022	0.28108	0.2845	0.28277	0.25991	0.225	0.18688	0.16774	0.15404	0.16136	0.17802	0.19837	0.23401	0.22743	0.19174	0.15428	0.14092	0.12945	0.090826	0.064425	0.079881	0.08557	0.09328	0.085755	0.12022	0.13306	0.08823	0.041502	-0.019541	-0.033919	-0.033036	0.029451	0.095928	0.13925	0.14245	0.1246	0.14072	0.12685	0.17079	0.15922	0.15834	0.098695	0.035239	0.037749	0.048321	0.090704	0.094656	0.10131	0.057905	0.011505
0.61736	0.52363	0.48551	0.50855	0.46868	0.47168	0.4053	0.36123	0.29137	0.28246	0.27161	0.33358	0.41023	0.39774	0.29659	0.26514	0.25815	0.26818	0.22153	0.22458	0.25568	0.21935	0.18698	0.098084	0.099525	0.16057	0.1985	0.22427	0.13945	0.10156	0.013114	0.029229	0.051446	0.11531	0.098293	0.090228	0.14254	0.14961	0.17566	0.12458	0.12292	0.081763	0.020455	0.042783	0.046108	0.085783	0.0663	0.071455	0.03107	-0.02976
0.6372	0.65964	0.72795	0.73759	0.71804	0.6868	0.64774	0.59781	0.51718	0.50571	0.45534	0.44405	0.43764	0.40758	0.32912	0.29777	0.30303	0.33612	0.28849	0.30187	0.34574	0.33708	0.26325	0.16239	0.17976	0.2463	0.17881	0.1472	0.0041549	-0.034907	-0.15828	-0.12601	-0.052455	0.11061	0.15077	0.15757	0.19435	0.18678	0.23265	0.17672	0.18316	0.15191	0.068693	0.1158	0.13486	0.20076	0.16419	0.14431	0.1022	0.078977
0.31671	0.33612	0.31919	0.24606	0.18153	0.12236	0.09346	0.10259	0.13915	0.18096	0.19502	0.18763	0.21782	0.25193	0.2859	0.2503	0.21507	0.16783	0.13539	0.10211	0.080636	0.069171	0.060113	0.042293	0.029725	0.01889	0.016089	0.02227	0.012215	-0.01045	-0.02459	0.017643	0.077984	0.12051	0.10258	0.065305	0.038669	0.042664	0.05981	0.061259	0.057251	0.06324	0.057578	0.064747	0.065902	0.097925	0.12695	0.14891	0.14063	0.10872
0.075165	0.031375	0.031314	0.053073	0.053683	0.061425	0.049228	0.049759	0.02107	0.027216	0.017995	0.03451	0.028459	0.006162	-0.025678	-0.014156	0.026226	0.069941	0.094414	0.11044	0.13654	0.12759	0.10645	0.047947	0.040963	0.057001	0.081	0.10131	0.065641	0.026768	-0.046394	-0.060548	-0.0505	-0.01157	-0.015703	0.064705	0.24026	0.38558	0.40194	0.33	0.44353	0.56422	0.58061	0.47838	0.39214	0.39012	0.33909	0.2919	0.208	0.17597
0.37638	0.27369	0.17083	0.083838	0.059841	0.075187	0.12351	0.19169	0.23661	0.24385	0.24753	0.30607	0.45841	0.61402	0.6866	0.65071	0.50978	0.35913	0.20991	0.12077	0.071461	0.050423	0.051727	0.070715	0.056213	0.0049249	-0.10007	-0.13789	-0.15732	-0.12683	-0.12078	-0.044103	0.075973	0.2362	0.45162	0.71883	0.96661	1	0.87251	0.63915	0.44561	0.31742	0.22205	0.23287	0.2405	0.2859	0.27755	0.25754	0.21701	0.16101
0.14324	0.17352	0.19464	0.20441	0.20319	0.18949	0.15702	0.1388	0.12336	0.11918	0.11283	0.1266	0.17273	0.18911	0.1675	0.10776	0.063293	0.035097	0.0091726	0.0012686	0.0068743	0.010246	0.016277	0.02678	0.051131	0.060456	0.036938	0.020536	-0.00068339	0.0019857	0.04306	0.13596	0.20742	0.23233	0.1904	0.14767	0.11218	0.095412	0.12743	0.14344	0.15349	0.11972	0.072116	0.067093	0.075429	0.098683	0.085648	0.076842	0.052351	0.037157
0.019791	0.0053386	0.010399	0.048163	0.078826	0.15613	0.18928	0.19444	0.1576	0.1384	0.12255	0.16299	0.20204	0.2108	0.15422	0.14105	0.13297	0.11549	0.14975	0.23496	0.34247	0.32284	0.27687	0.22948	0.22065	0.24822	0.22157	0.27353	0.22305	0.20456	0.082311	0.051304	0.051135	0.095753	0.094689	0.11483	0.16438	0.18565	0.15626	0.080056	0.015664	-0.030658	-0.071885	0.023539	0.16661	0.31497	0.31723	0.28538	0.24833	0.25213
0.3971	0.37011	0.37728	0.4306	0.44294	0.49483	0.4696	0.4475	0.40133	0.43017	0.38642	0.34665	0.30176	0.30431	0.24905	0.23674	0.23352	0.22689	0.19897	0.16949	0.27618	0.31614	0.33231	0.23683	0.23613	0.27493	0.23147	0.21045	0.10578	0.096962	0.024353	0.057203	0.11032	0.194	0.22078	0.24844	0.27013	0.24765	0.2174	0.18425	0.19772	0.19381	0.086254	0.11331	0.15753	0.28082	0.23336	0.16429	0.058986	0.00053079
0.039298	0.030031	0.020874	0.030483	0.019637	0.02665	0.016989	0.019234	0.016184	0.021532	0.023481	0.039197	0.05805	0.055619	0.040738	0.020869	0.02553	-0.0023824	-0.024949	-0.047456	-0.016608	0.0018018	0.013626	0.016907	0.031097	0.045287	0.016214	0.013004	-0.022383	-0.024369	-0.03964	-0.0022647	0.044098	0.1129	0.13953	0.14592	0.13899	0.1419	0.15277	0.15273	0.1583	0.14521	0.10413	0.093131	0.1076	0.14953	0.14849	0.12686	0.081041	0.057032
0.60113	0.54218	0.43874	0.31366	0.2171	0.17258	0.12201	0.10491	0.076933	0.088078	0.13648	0.23719	0.30186	0.27022	0.18061	0.11325	0.1023	0.12266	0.19983	0.36145	0.61964	0.81973	0.93027	0.86225	0.73068	0.52598	0.31838	0.17431	0.059447	0.010014	-0.034263	-0.022183	0.0048359	0.047939	0.065868	0.047029	0.04616	0.025536	0.04932	0.044927	0.08086	0.13968	0.25162	0.47479	0.71069	0.9361	1	0.99382	0.89813	0.82025
0.83406	0.54473	0.40542	0.46807	0.56532	0.67264	0.67534	0.6928	0.6646	0.64086	0.57437	0.57509	0.6248	0.59361	0.56372	0.48045	0.46254	0.36865	0.32582	0.33214	0.38719	0.30321	0.18499	0.041985	0.06345	0.10327	0.029029	-0.022655	-0.13234	-0.11633	-0.1796	-0.094331	-0.0097204	0.15447	0.15191	0.18773	0.21353	0.20324	0.19202	0.17067	0.34137	0.48838	0.60414	0.6321	0.56625	0.45176	0.39528	0.38667	0.30309	0.251
0.90066	0.67742	0.64367	0.7503	0.87755	1	0.98771	0.94888	0.88432	0.93065	0.94569	0.90307	0.82965	0.79773	0.83662	0.88702	0.86719	0.78946	0.75544	0.67375	0.72149	0.75793	0.88171	0.9676	0.98985	0.92374	0.70136	0.59868	0.53037	0.51905	0.42775	0.43264	0.47236	0.58428	0.64228	0.69581	0.719	0.67235	0.63383	0.68381	0.82562	0.87317	0.66116	0.48093	0.3823	0.53336	0.55378	0.55693	0.42965	0.34698
0.42542	0.24173	0.15284	0.16735	0.19897	0.25659	0.22146	0.20835	0.17546	0.19909	0.18453	0.24961	0.46415	0.70356	0.79004	0.72739	0.48953	0.28378	0.11644	0.071787	0.1048	0.072461	0.061446	0.043891	0.048061	0.022183	-0.11336	-0.10915	-0.1591	-0.08276	-0.14515	-0.060367	0.030206	0.25141	0.4452	0.74337	0.99352	1	0.83949	0.56247	0.38704	0.21268	0.033556	0.047143	0.095507	0.2515	0.29383	0.34425	0.32827	0.32987
0.19402	0.15204	0.12272	0.12693	0.14361	0.1756	0.17772	0.13879	0.13636	0.13731	0.16761	0.16401	0.16957	0.14803	0.1106	0.087807	0.071373	0.069571	0.070749	0.091128	0.10919	0.11248	0.074585	0.025567	-0.021455	-0.037584	-0.06769	-0.049944	-0.067423	-0.031287	-0.058084	-0.020879	-0.0014855	0.071208	0.090011	0.1065	0.12727	0.10644	0.085411	0.038735	0.053085	0.062609	0.033364	0.050441	0.028907	0.05538	0.02557	0.053228	0.043697	0.024337
0.17756	-0.0039909	-0.066975	-0.022541	0.12759	0.19996	0.21489	0.11498	0.070853	0.15296	0.1907	0.18508	0.14901	0.41876	0.57298	0.63981	0.43655	0.31244	0.33456	0.28609	0.31446	0.16981	0.11234	0.13228	0.16798	0.21605	0.12168	0.076872	-0.045103	-0.085282	-0.043997	0.07353	0.22382	0.27497	0.30165	0.26534	0.24289	0.17883	0.28386	0.33517	0.35413	0.20643	0.063632	0.13335	0.19598	0.26145	0.16967	0.20064	0.20109	0.1791
0.051649	0.020118	0.035456	0.075996	0.11949	0.13034	0.12187	0.092275	0.089627	0.09119	0.10408	0.083188	0.032824	0.0011568	-0.030059	-0.017342	-0.032762	-0.016825	-0.019212	0.058033	0.071902	0.090786	0.087345	0.087438	0.089339	0.031833	-0.0076261	0.0012112	0.0037073	0.044282	0.050122	0.12596	0.16335	0.16812	0.12103	0.13394	0.18372	0.237	0.26716	0.26435	0.26668	0.22343	0.18017	0.19772	0.21782	0.27979	0.25284	0.23379	0.2078	0.17366
0.089714	0.099031	0.15218	0.24249	0.25591	0.25982	0.15573	0.1261	0.1298	0.16628	0.16937	0.23844	0.38165	0.4558	0.38506	0.24474	0.15525	0.092158	0.10181	0.13208	0.21258	0.20764	0.18815	0.20977	0.36064	0.41523	0.28162	0.13721	0.034504	-0.0046054	-0.073824	-0.042811	0.14608	0.27687	0.35131	0.33184	0.33676	0.28618	0.36095	0.59394	0.88425	0.98565	0.82966	0.66479	0.49169	0.41718	0.33381	0.2444	0.13608	0.058114
0.22497	0.23738	0.21363	0.16585	0.12123	0.10942	0.1012	0.096557	0.083631	0.066375	0.042459	0.02923	0.055974	0.10417	0.15576	0.16437	0.18449	0.21177	0.25307	0.2828	0.30861	0.30119	0.26439	0.2161	0.20888	0.18477	0.12032	0.054603	0.0077751	-0.0084759	-0.010619	0.010078	0.09085	0.15883	0.19273	0.15181	0.10861	0.060871	0.039616	0.019652	0.04283	0.055078	0.044108	0.024534	0.009863	0.025453	0.038565	0.075851	0.087433	0.073743
0.18444	0.17714	0.16169	0.17368	0.15519	0.20294	0.17544	0.20015	0.15176	0.18715	0.15852	0.18182	0.14134	0.13282	0.078193	0.080061	0.064369	0.050333	0.055599	0.054085	0.12334	0.11285	0.07883	0.025441	0.05749	0.11771	0.06352	0.032363	-0.025722	-0.025332	-0.072564	-0.06154	-0.020477	0.034291	0.046629	0.0672	0.11681	0.095558	0.11162	0.07294	0.10858	0.081981	0.022235	0.020116	0.056009	0.13163	0.15361	0.17161	0.11987	0.066639
0.22743	0.15699	0.13597	0.14027	0.16306	0.16875	0.15755	0.12323	0.10752	0.11092	0.127	0.15296	0.19559	0.19862	0.16616	0.13288	0.11316	0.075885	0.045287	0.055042	0.11472	0.10477	0.050685	-0.0040508	-0.0030437	0.030882	0.0057045	0.0080574	-0.037934	-0.055927	-0.094907	-0.064063	-0.020851	0.053102	0.081213	0.10697	0.12216	0.092411	0.076873	0.057131	0.082183	0.11483	0.083942	0.1216	0.11357	0.18478	0.20895	0.25848	0.22329	0.18119
0.2813	0.18984	0.13306	0.12227	0.13653	0.16196	0.18025	0.20559	0.23385	0.23784	0.20896	0.1873	0.18292	0.15688	0.099569	0.063435	0.050548	0.043378	0.02217	0.0056937	0.030475	0.039044	0.03659	0.019888	0.049597	0.090394	0.068371	0.03373	-0.028598	-0.044916	-0.024667	0.036572	0.085189	0.098125	0.073761	0.065728	0.063988	0.051192	0.15665	0.24404	0.31759	0.24128	0.12137	0.076701	0.059468	0.094306	0.10038	0.094137	0.055734	0.01863
0.86547	0.71923	0.6994	0.79006	0.91334	1	0.94793	0.96234	0.89397	0.79975	0.59881	0.48342	0.43963	0.41624	0.35757	0.43909	0.51272	0.55447	0.51177	0.47042	0.57923	0.57474	0.58222	0.51932	0.54405	0.63078	0.57254	0.63639	0.51888	0.50859	0.32431	0.41785	0.53485	0.7703	0.72669	0.55483	0.42646	0.29024	0.28511	0.14229	0.16057	0.14248	0.1225	0.16451	0.20422	0.32326	0.32513	0.31543	0.28174	0.2446
0.60545	0.35712	0.32289	0.50932	0.71247	0.95763	0.99306	1	0.89597	0.86077	0.8704	0.76039	0.81913	0.72496	0.67985	0.58963	0.5675	0.53918	0.48465	0.46435	0.50054	0.41093	0.29555	0.26058	0.40315	0.56359	0.49204	0.42454	0.24521	0.24909	0.10061	0.34787	0.52033	0.80314	0.75327	0.7133	0.7507	0.67572	0.67955	0.52343	0.58464	0.58328	0.49959	0.51227	0.46793	0.61835	0.54979	0.53358	0.30577	0.17394
-0.033254	0.039141	0.089469	0.11239	0.091234	0.062283	0.050058	0.020407	0.071773	0.14214	0.19414	0.20309	0.20531	0.32703	0.47363	0.58804	0.65857	0.70511	0.72802	0.6324	0.51037	0.38047	0.30056	0.20687	0.1507	0.13519	0.12783	0.12579	0.070034	0.028636	-0.023996	-0.034923	-0.039083	-1.3458e-05	0.016359	0.027352	0.044309	0.092129	0.13427	0.1316	0.14049	0.14532	0.15719	0.15916	0.14929	0.1312	0.084866	0.060022	0.019752	-0.0048055
0.19551	0.12682	0.10303	0.23667	0.35667	0.47021	0.42337	0.37272	0.31483	0.27353	0.22515	0.17385	0.11756	0.067	0.013156	-0.0065969	-0.018531	-0.040003	-0.055581	-0.031903	-0.0028892	0.0050968	0.13534	0.31223	0.43949	0.35766	0.18308	0.064844	-0.0020649	0.011668	0.146	0.40361	0.5335	0.46704	0.28749	0.19826	0.19531	0.14099	0.18382	0.20595	0.22471	0.1518	0.073157	0.090294	0.121	0.16692	0.16616	0.2019	0.35235	0.52284
0.36106	0.30814	0.26146	0.28627	0.29046	0.33081	0.2999	0.26028	0.21736	0.19229	0.1671	0.12881	0.098884	0.090323	0.075753	0.066018	0.063586	0.07969	0.09588	0.13527	0.19677	0.24642	0.25701	0.26909	0.26405	0.25013	0.18172	0.13505	0.084699	0.04523	0.032917	0.089273	0.17855	0.24691	0.22555	0.168	0.11803	0.097492	0.089791	0.088505	0.11257	0.12619	0.11233	0.080767	0.049816	0.041746	0.03543	0.042466	0.043356	0.052001
0.98873	0.67494	0.57399	0.68437	0.75946	0.73633	0.57186	0.4237	0.28589	0.19916	0.15665	0.17444	0.20707	0.22323	0.17118	0.12662	0.097706	0.12215	0.20367	0.25769	0.26726	0.18049	0.1126	0.12008	0.26618	0.56131	0.78862	0.94359	0.92572	0.78463	0.55003	0.34906	0.25337	0.21628	0.15138	0.10352	0.053622	0.0082995	-0.024363	0.024704	0.22475	0.52349	0.77292	0.82718	0.65677	0.40558	0.20342	0.12237	0.098117	0.088815
0.052789	0.097611	0.14666	0.16559	0.1356	0.097429	0.063269	0.046195	0.027147	0.028572	0.042409	0.089675	0.13807	0.14349	0.11172	0.076436	0.075752	0.078063	0.092826	0.10154	0.13012	0.10928	0.11057	0.12576	0.17668	0.18435	0.12738	0.083618	0.064159	0.073663	0.05011	0.019543	-0.0099807	0.031507	0.062921	0.087327	0.064252	0.026304	0.026168	0.025783	0.031381	0.0075821	-0.028819	0.0018939	0.057053	0.13478	0.15547	0.14755	0.098093	0.05269
0.1982	0.16018	0.14669	0.16427	0.16052	0.17173	0.14757	0.11395	0.065432	0.054855	0.071041	0.10506	0.15712	0.17936	0.18399	0.16883	0.18011	0.18071	0.19781	0.19032	0.22681	0.20723	0.16502	0.13906	0.1427	0.18694	0.16425	0.15964	0.12489	0.12671	0.10701	0.10653	0.10598	0.12235	0.10347	0.080825	0.054815	0.045008	0.027843	0.017558	0.021204	0.022809	0.0057864	0.013495	0.0071317	0.026518	0.026182	0.049438	0.027571	-0.013193
0.090397	0.059243	0.054428	0.065572	0.074945	0.064952	0.029552	0.0046128	-0.010671	0.0027706	0.0078489	0.022737	0.029189	0.027832	0.018882	0.0061199	0.012525	0.0039957	0.0024123	-0.0088679	-0.0008192	-0.0074995	-0.015051	0.0066701	0.035857	0.064663	0.041736	0.025086	0.0032606	0.011265	0.011173	0.014139	0.013237	0.025643	0.037834	0.039628	0.046231	0.037871	0.048721	0.043864	0.052547	0.066859	0.089121	0.13838	0.15856	0.17438	0.17308	0.1497	0.1177	0.071898
0.072807	0.032644	0.012489	0.03197	0.028975	0.037984	0.024437	0.023507	0.015247	-0.0024631	-0.0045944	0.013505	0.032526	0.051817	0.043144	0.039907	0.041976	0.047687	0.055116	0.054807	0.060033	0.049049	0.013942	-0.019191	-0.027313	-0.028642	-0.046523	-0.050857	-0.049798	-0.016841	0.0082837	0.038687	0.048	0.081513	0.090342	0.094111	0.080017	0.065317	0.047768	0.015304	0.0084261	0.026341	0.052643	0.10059	0.1255	0.13334	0.10423	0.092478	0.064866	0.049875
0.1198	0.16882	0.19316	0.19625	0.14512	0.12499	0.079072	0.074473	0.053384	0.075272	0.087974	0.1374	0.15437	0.15255	0.1075	0.096905	0.098701	0.090323	0.053343	0.03304	0.023406	0.017843	-0.011308	-0.0099733	0.056574	0.13305	0.14497	0.099412	0.048083	0.028184	0.0018268	-0.013175	-0.014422	0.01645	0.022616	0.029011	0.04072	0.064087	0.075301	0.084003	0.088115	0.09498	0.067604	0.074689	0.091217	0.12945	0.1321	0.13625	0.12515	0.11458
0.087297	0.055354	0.045973	0.059982	0.080266	0.11907	0.1247	0.11352	0.087669	0.078405	0.089478	0.061477	0.045359	0.016549	0.0036819	0.00072459	-0.00058108	0.014486	0.0327	0.063815	0.087806	0.073117	0.054492	0.031551	0.041932	0.041977	0.038863	0.019983	0.017744	-0.0093291	-0.0045503	0.0052226	0.04293	0.054832	0.075892	0.096633	0.097161	0.076049	0.044099	0.044954	0.025062	0.042989	0.015433	0.0425	0.030762	0.06625	0.059558	0.058781	0.029554	0.0011424
0.42386	0.20192	0.43609	0.57674	0.88106	0.71427	0.71775	0.36559	0.28621	0.44281	0.56283	0.53633	0.49856	0.48309	0.44257	0.36115	0.25887	0.53861	0.60851	0.80612	0.89233	0.844	0.72086	0.51151	0.35012	0.50612	0.51523	0.57458	0.32338	0.25096	0.16979	0.3566	0.31319	0.54269	0.5265	0.64592	0.5048	0.37422	0.29904	0.3723	0.44652	0.56895	0.58273	0.80264	0.66799	0.69089	0.45204	0.51799	0.29125	0.15684
0.024081	-0.038125	-0.036751	0.013236	0.02349	0.096732	0.16405	0.20076	0.19593	0.18423	0.19821	0.1758	0.16162	0.11996	0.10643	0.1063	0.1256	0.10561	0.080843	0.080944	0.1415	0.14333	0.10958	0.014802	0.0084586	0.054206	0.034478	0.053173	-0.048101	-0.059095	-0.16574	-0.11588	-0.064459	0.091043	0.12377	0.16809	0.2529	0.2537	0.26807	0.18563	0.42339	0.57428	0.63596	0.61394	0.6239	0.62566	0.50156	0.38665	0.30079	0.18575
0.10448	-0.0046116	-0.050712	-0.036407	0.053503	0.18485	0.25383	0.32101	0.31449	0.33181	0.26028	0.20706	0.17532	0.12231	0.046514	0.0015535	0.0093656	0.030004	0.038318	0.063408	0.14509	0.13848	0.11938	0.048223	0.087831	0.14188	0.12591	0.13525	0.035893	-0.0047865	-0.1471	-0.1209	-0.041715	0.1222	0.18414	0.24456	0.3437	0.38028	0.37024	0.2962	0.51155	0.67832	0.74786	0.73919	0.73029	0.76247	0.58929	0.46715	0.29498	0.17728
0.1133	0.13068	0.16538	0.22368	0.32909	0.51353	0.70279	0.82597	0.81453	0.8219	0.86187	0.97551	1	0.9427	0.77043	0.67853	0.67342	0.77289	0.79523	0.76211	0.74681	0.71079	0.67447	0.59921	0.55145	0.53941	0.47736	0.46873	0.39295	0.38018	0.30595	0.27317	0.19274	0.19108	0.18498	0.21926	0.27388	0.31339	0.33173	0.29819	0.26525	0.20884	0.14308	0.11866	0.16287	0.16966	0.13415	0.084707	0.10112	0.17325
0.42207	0.34926	0.29135	0.24596	0.2299	0.24939	0.31361	0.39826	0.44271	0.45769	0.44003	0.42457	0.44016	0.63036	0.8515	1	0.90811	0.74376	0.58922	0.53681	0.54148	0.55886	0.52943	0.50642	0.4904	0.4846	0.4388	0.43849	0.39247	0.36202	0.30902	0.35371	0.44054	0.5131	0.48808	0.43368	0.4014	0.41624	0.39577	0.3163	0.22534	0.16322	0.13483	0.097687	0.064056	0.046639	0.016648	0.01181	0.005671	0.047786
0.82519	0.47357	0.39393	0.57438	0.72862	0.94951	1	0.9341	0.73033	0.72303	0.69126	0.74782	0.77515	0.67914	0.51124	0.37052	0.35862	0.32328	0.28666	0.29858	0.57832	0.60833	0.59678	0.25126	0.17171	0.19897	0.11801	0.16958	-0.090728	-0.10854	-0.44584	-0.35884	-0.18847	0.29917	0.42661	0.49739	0.60449	0.62287	0.66341	0.48304	0.47865	0.52644	0.45508	0.66816	0.67842	0.84654	0.69828	0.64454	0.43753	0.27349
0.27157	0.23051	0.36845	0.54294	0.54295	0.44816	0.31053	0.2903	0.23501	0.27848	0.33685	0.40812	0.41783	0.30446	0.13069	0.14747	0.26266	0.37312	0.27316	0.19682	0.2445	0.24955	0.16006	-0.033629	-0.060713	0.0046803	0.041456	0.05594	-0.063254	-0.11087	-0.24499	-0.26859	-0.25507	-0.11014	-0.0055131	0.11583	0.25052	0.35973	0.53862	0.66781	0.79237	0.80425	0.73046	0.76826	0.71635	0.67744	0.51564	0.4344	0.29868	0.23093
0.15345	0.15275	0.12385	0.12765	0.1176	0.12122	0.098552	0.15015	0.19616	0.20629	0.22849	0.27376	0.42436	0.50462	0.59348	0.61331	0.66783	0.70892	0.74802	0.7587	0.80911	0.84125	0.85344	0.79147	0.76504	0.77307	0.79534	0.80371	0.78441	0.81299	0.77546	0.77505	0.79991	0.9194	0.97534	0.99661	0.99546	1	0.94036	0.87695	0.8457	0.81489	0.75172	0.66599	0.60168	0.52396	0.44105	0.38213	0.30668	0.24729
0.51813	0.45479	0.39659	0.3593	0.32908	0.30023	0.24314	0.27678	0.35176	0.45739	0.50023	0.50181	0.45634	0.36093	0.28005	0.23101	0.23379	0.25452	0.27385	0.26118	0.25022	0.26843	0.30206	0.30382	0.3207	0.52528	0.7267	0.89212	0.78587	0.66597	0.48961	0.36535	0.24468	0.17389	0.12764	0.13414	0.18724	0.34382	0.47105	0.57149	0.73563	0.90225	1	0.903	0.74717	0.67024	0.59701	0.56946	0.4769	0.39988
1	0.85782	0.77295	0.71434	0.69149	0.67979	0.66119	0.73516	0.75172	0.71189	0.65834	0.60401	0.54692	0.39598	0.28707	0.24011	0.2488	0.20774	0.15982	0.099612	0.085875	0.077434	0.12313	0.20033	0.29897	0.38135	0.35235	0.27387	0.16485	0.098769	0.071054	0.090036	0.16058	0.2186	0.21583	0.18374	0.22796	0.33249	0.4007	0.41222	0.46205	0.50743	0.46604	0.33504	0.21628	0.18627	0.1618	0.15182	0.16903	0.1849
-0.028834	0.036347	0.05866	0.034564	0.016149	0.011533	0.017269	0.039069	0.08807	0.12028	0.17631	0.20843	0.22945	0.16921	0.11474	0.087837	0.061802	0.0045932	-0.049838	-0.012358	0.055088	0.11044	0.1404	0.13924	0.17427	0.19861	0.19768	0.20616	0.17722	0.25857	0.26844	0.28555	0.22342	0.19079	0.1459	0.13107	0.15266	0.20913	0.24283	0.22336	0.21095	0.18896	0.18289	0.19041	0.21041	0.2432	0.21599	0.16437	0.072472	0.022574
0.38459	0.24122	0.19846	0.1907	0.25575	0.32558	0.48504	0.49864	0.42496	0.30827	0.22901	0.20139	0.16587	0.14011	0.11818	0.10717	0.080423	0.052743	0.032715	0.035712	0.040664	0.0027284	-0.050282	-0.092195	-0.070698	0.014099	0.046729	0.054967	-0.014772	-0.018928	-0.052123	-0.02036	0.031198	0.099369	0.099049	0.069141	0.039106	0.0029325	0.016409	0.015028	0.06159	0.047317	0.054233	0.10083	0.17009	0.18704	0.13336	0.053341	-0.00058794	-0.014445
0.009466	0.012622	0.015326	0.019185	0.014662	0.011195	0.0051432	0.0036667	0.012518	0.020697	0.023347	0.017688	0.019488	0.024978	0.027841	0.027647	0.024411	0.018217	0.011973	0.0094785	0.011669	0.0092263	0.0037536	0.00288	0.0087794	0.014784	0.013206	0.0077426	0.0050294	0.0061897	0.0056829	0.0051637	0.0030659	0.0070391	0.0080985	0.011475	0.01243	0.012891	0.011407	0.0061603	0.0067327	0.010419	0.018453	0.026054	0.026129	0.021222	0.014623	0.012333	0.011292	0.017627
0.13811	0.093039	0.072573	0.086305	0.11777	0.17479	0.17979	0.16225	0.10055	0.063597	0.066379	0.039481	0.0073299	-0.013892	-0.00042291	0.028551	0.049734	0.072553	0.11161	0.13373	0.17093	0.16534	0.13011	0.068002	0.023596	0.013821	0.0085042	0.036923	0.042337	0.086592	0.10797	0.13361	0.11153	0.077417	0.036187	0.020686	0.051264	0.081827	0.12442	0.10523	0.097103	0.072646	0.048959	0.10428	0.16953	0.21943	0.18188	0.11667	0.04603	-0.0009102
0.32647	0.29602	0.30199	0.31142	0.33682	0.33432	0.32412	0.28765	0.27406	0.30119	0.34263	0.34282	0.30411	0.37835	0.6233	0.88563	1	0.95783	0.89633	0.8575	0.80066	0.68556	0.53506	0.38262	0.32114	0.3039	0.25476	0.25263	0.25038	0.31021	0.33548	0.41702	0.56205	0.7411	0.83276	0.84146	0.77658	0.70471	0.64699	0.52336	0.40134	0.2448	0.12963	0.039656	-0.0098748	-0.0061248	-0.010451	0.013736	0.020727	0.1111
0.098385	0.097204	0.10306	0.11856	0.11802	0.12584	0.11941	0.12113	0.10822	0.10194	0.10103	0.11165	0.12395	0.12714	0.14009	0.15274	0.15679	0.15078	0.13921	0.13602	0.12471	0.10119	0.063056	0.055312	0.057291	0.075246	0.041896	0.035244	0.0053784	0.0082509	-0.00052217	0.017594	0.029725	0.06028	0.067166	0.065319	0.049973	0.049553	0.063469	0.053304	0.03151	0.0036254	-0.02018	-0.009651	-0.0020532	0.01887	0.011837	0.010035	0.0013156	-0.0068881
0.85555	0.80859	0.74311	0.73228	0.72487	0.82764	0.7614	0.62325	0.53232	0.59416	0.542	0.52791	0.73884	0.96742	0.9751	0.79846	0.66048	0.58149	0.55916	0.6358	0.72617	0.6909	0.65738	0.66174	0.7084	0.79514	0.66297	0.70063	0.59012	0.65624	0.522	0.42925	0.46573	0.61071	0.8132	0.92217	0.94461	0.7811	0.66994	0.51752	0.45222	0.37712	0.40197	0.43582	0.3749	0.47346	0.68415	0.81976	0.87872	0.91059
0.022057	-0.024715	-0.027408	0.016004	0.051071	0.089933	0.096379	0.078717	0.062442	0.079998	0.083943	0.14967	0.40307	0.68058	0.81764	0.74339	0.61295	0.52864	0.47317	0.4358	0.408	0.3195	0.23399	0.15531	0.12293	0.11714	0.065221	0.060763	0.01646	0.03279	-0.026894	-0.051179	-0.07072	0.0012595	0.082919	0.19015	0.26195	0.24521	0.21028	0.1718	0.16803	0.16225	0.14482	0.19504	0.20185	0.20557	0.18012	0.21311	0.37804	0.62663
0.4187	0.21475	0.17266	0.31382	0.38112	0.45664	0.3879	0.34158	0.27296	0.32715	0.3455	0.44106	0.54108	0.68388	0.63163	0.55937	0.44809	0.39195	0.29966	0.1988	0.22156	0.23612	0.17365	-9.8505e-05	-0.065655	0.05208	0.057538	0.081595	-0.080057	-0.042471	-0.21007	-0.20808	-0.2133	0.023997	0.16775	0.2262	0.27114	0.19379	0.26421	0.23466	0.37918	0.38592	0.28444	0.27006	0.34062	0.58171	0.62581	0.5805	0.35758	0.26739
0.17613	0.15985	0.14025	0.12255	0.12096	0.14069	0.16467	0.18592	0.19951	0.21664	0.21862	0.21971	0.20035	0.18038	0.16669	0.15833	0.14266	0.10425	0.083976	0.079767	0.09917	0.075721	0.042299	0.018793	0.047537	0.092813	0.096031	0.13007	0.12109	0.1379	0.11233	0.13308	0.13179	0.14074	0.11214	0.10035	0.096237	0.10447	0.13367	0.13029	0.13787	0.1154	0.077739	0.062391	0.061871	0.096167	0.086004	0.07537	0.035778	0.030325
0.82278	0.63028	0.58394	0.54947	0.53219	0.47079	0.49307	0.53518	0.56512	0.60094	0.61388	0.60439	0.52857	0.37338	0.21645	0.098555	0.052529	-0.0018862	-0.03474	-0.04384	-0.0028576	0.033273	0.09806	0.18338	0.28087	0.35402	0.30628	0.20949	0.07191	0.051233	0.14687	0.33447	0.46298	0.44267	0.28152	0.13023	0.063769	0.029041	0.042117	0.065772	0.16386	0.22263	0.23445	0.18156	0.11674	0.065523	0.033096	0.021373	0.057238	0.099842
0.41604	0.39285	0.30749	0.22524	0.2151	0.34439	0.51653	0.69137	0.85027	0.95283	0.98452	1	0.93266	0.76086	0.46629	0.2479	0.12378	0.07282	0.029392	0.023162	0.047023	0.048413	0.024255	-0.012928	-0.0095409	-0.012709	-0.052244	-0.094597	-0.098734	-0.0091732	0.15882	0.39327	0.64973	0.92319	0.94642	0.79859	0.53196	0.34739	0.26396	0.17283	0.16053	0.09506	0.048929	0.01811	0.050118	0.10868	0.20411	0.33991	0.47724	0.61643
0.067422	0.12724	0.18187	0.22586	0.21302	0.19878	0.23665	0.28401	0.33087	0.31471	0.25142	0.21021	0.25076	0.27984	0.2922	0.21302	0.15818	0.070723	0.044092	0.014095	0.080948	0.11015	0.11945	0.20285	0.32641	0.44459	0.34224	0.26468	0.12367	0.075284	-0.031513	-0.012216	0.0453	0.14429	0.17129	0.17849	0.18246	0.1781	0.18481	0.17001	0.23454	0.2602	0.32961	0.34479	0.34257	0.32276	0.31936	0.30795	0.21204	0.13315
0.2946	0.22035	0.18232	0.18665	0.19364	0.20745	0.20029	0.20652	0.19745	0.19626	0.16544	0.18034	0.23307	0.24539	0.21122	0.15296	0.14832	0.13153	0.098139	0.052548	0.058095	0.025955	-0.012616	-0.062346	-0.073671	-0.0303	-0.034628	0.007439	0.0026082	0.0083395	-0.025517	-0.027749	-0.01377	0.063195	0.088731	0.11755	0.11707	0.11953	0.14599	0.11961	0.11382	0.092773	0.062566	0.077699	0.10747	0.15306	0.14763	0.1176	0.070661	0.029539
0.26945	0.18073	0.14337	0.17663	0.23658	0.32323	0.37366	0.35266	0.29566	0.22859	0.19145	0.20526	0.28387	0.3479	0.38044	0.37048	0.40387	0.39986	0.37515	0.32534	0.32229	0.30145	0.28773	0.22721	0.21887	0.20085	0.1449	0.10936	0.032417	0.018003	-0.039269	-0.008782	0.037166	0.081082	0.060403	0.027025	0.032096	0.019916	0.01504	-0.025652	-0.00017406	0.012102	0.017097	0.067564	0.11559	0.17784	0.14693	0.14543	0.095123	0.084695
0.1237	0.2807	0.33062	0.3107	0.23341	0.20076	0.14957	0.13159	0.15704	0.19424	0.20192	0.17129	0.23691	0.29796	0.32057	0.24604	0.15772	0.096176	0.054948	0.054343	0.080694	0.056487	0.054484	0.13012	0.23803	0.29556	0.18289	0.1372	0.085511	0.094358	0.051131	0.035141	0.031565	0.047778	0.09245	0.14168	0.15848	0.12317	0.13908	0.14626	0.15625	0.11027	0.041864	0.026905	0.0274	0.071123	0.068644	0.095612	0.078864	0.099611
0.1666	0.30535	0.33834	0.26968	0.17936	0.12307	0.079815	0.040105	0.0099048	0.0053367	0.029073	0.10937	0.33648	0.51394	0.53976	0.38828	0.2264	0.13627	0.05735	0.030744	0.030948	0.027962	-0.0035886	0.1523	0.3067	0.42449	0.28006	0.14729	0.030091	-0.0174	-0.036081	0.0076425	0.027746	0.11699	0.27259	0.44508	0.47861	0.35929	0.29066	0.28084	0.27585	0.2061	0.097631	0.093996	0.1198	0.17169	0.13881	0.092978	0.035415	0.0069549
0.1866	0.2077	0.23244	0.2577	0.28624	0.33494	0.35445	0.32838	0.26978	0.20466	0.20187	0.35589	0.68736	0.92922	0.93651	0.75365	0.56326	0.42087	0.31085	0.24837	0.24331	0.18322	0.14556	0.11921	0.19335	0.25988	0.22129	0.23069	0.18819	0.2237	0.16699	0.19878	0.23986	0.48709	0.75585	0.97174	1	0.83309	0.66603	0.49565	0.44002	0.4129	0.32484	0.24751	0.17245	0.17568	0.17219	0.18477	0.12054	0.02635
0.5874	0.5554	0.45919	0.34295	0.27028	0.30641	0.36033	0.39156	0.39785	0.5154	0.60973	0.86581	0.9609	0.93227	0.67935	0.49053	0.4298	0.37333	0.2816	0.20332	0.15048	0.061861	0.0080036	-0.041987	-0.011472	-0.015361	-0.00039538	0.076211	0.076219	0.080213	0.039126	0.12954	0.20859	0.25386	0.20812	0.17409	0.15732	0.099705	0.032775	-0.040196	-0.0027194	0.053846	0.068687	0.072068	0.062954	0.068242	0.036145	0.0071176	-0.033348	-0.021841
0.41453	0.22146	0.19024	0.30521	0.36612	0.43806	0.43494	0.4327	0.40437	0.43464	0.3722	0.43291	0.44765	0.43465	0.22595	0.11988	0.1178	0.16525	0.18217	0.17533	0.24791	0.19151	0.17198	0.053171	0.062126	0.12023	0.12726	0.20423	0.025562	-0.060026	-0.28227	-0.23649	-0.18917	-0.0070602	0.025279	0.044826	0.10287	0.11518	0.16674	0.094089	0.080221	0.071174	0.028796	0.1635	0.23534	0.35766	0.3306	0.3195	0.2378	0.21715
0.39161	0.31287	0.29972	0.33046	0.3239	0.33818	0.32455	0.35971	0.35775	0.37924	0.34808	0.32464	0.30972	0.2881	0.24263	0.20121	0.16717	0.13394	0.10777	0.11483	0.15397	0.13889	0.12106	0.075743	0.085451	0.081183	0.037031	0.032179	-0.0022465	0.020854	0.03191	0.13762	0.20984	0.22339	0.1563	0.11047	0.10767	0.083399	0.1862	0.27465	0.36666	0.2986	0.18239	0.11293	0.056349	0.068265	0.061215	0.068564	0.036624	0.015947
0.091776	0.071287	0.060858	0.089047	0.11907	0.16443	0.16598	0.14382	0.12042	0.12294	0.14147	0.1561	0.17271	0.16241	0.12343	0.093438	0.07727	0.068525	0.045538	0.045755	0.06622	0.056763	0.027021	0.018686	0.031074	0.050333	0.02243	0.010837	-0.023979	-0.014173	-0.020715	0.017401	0.030898	0.083093	0.099826	0.10784	0.097873	0.084622	0.10882	0.10162	0.10819	0.074505	0.03959	0.061232	0.097711	0.15127	0.13693	0.099803	0.04621	0.001865
0.16654	0.23592	0.34702	0.52362	0.47998	0.52952	0.56926	0.69329	0.79561	0.83429	0.8211	0.80811	0.8112	0.69602	0.50555	0.3645	0.23975	0.12479	0.10537	0.21614	0.36926	0.3677	0.33154	0.27862	0.3312	0.34592	0.25997	0.1983	0.082003	0.088422	0.027317	0.083806	0.098404	0.15019	0.058252	-0.030879	-0.085104	-0.11652	-0.095665	-0.10778	-0.062153	0.014317	0.016748	0.10968	0.11917	0.15397	0.11339	0.13041	0.11681	0.087866
0.20169	0.11245	0.10671	0.21961	0.34765	0.42532	0.41157	0.36964	0.36851	0.36212	0.3371	0.29857	0.27024	0.19226	0.1095	0.087127	0.091618	0.096099	0.058652	0.049941	0.079628	0.089199	0.065027	0.0002281	0.018372	0.08803	0.096613	0.083814	-0.041897	-0.09485	-0.20909	-0.18673	-0.15622	-0.05107	-0.014023	0.094122	0.23685	0.31036	0.2987	0.1804	0.1422	0.10196	0.11879	0.20881	0.32501	0.44855	0.48121	0.48579	0.40521	0.30658
0.11358	0.085556	0.06817	0.087389	0.10445	0.13371	0.1154	0.11315	0.10135	0.10549	0.1039	0.13143	0.18637	0.21156	0.18911	0.15093	0.12788	0.11406	0.10557	0.12525	0.16672	0.17043	0.14336	0.11418	0.11873	0.13444	0.11534	0.10426	0.075549	0.072247	0.039337	0.033849	0.036991	0.087161	0.11195	0.10995	0.088997	0.082675	0.10205	0.098054	0.096104	0.069645	0.028909	0.065514	0.1093	0.1614	0.11907	0.090331	0.050834	0.030281
0.19725	0.2017	0.17144	0.15273	0.13617	0.15432	0.15641	0.14801	0.12511	0.1014	0.091543	0.129	0.18923	0.23137	0.2047	0.15674	0.081827	0.054932	0.014299	0.036145	0.055919	0.076004	0.064144	0.072335	0.077997	0.11559	0.088264	0.11728	0.066772	0.039594	-0.020371	-0.029779	-0.01109	0.015985	0.052337	0.061791	0.073033	0.042655	0.014001	-0.024536	-0.012608	0.026652	0.038458	0.079355	0.10555	0.13506	0.099512	0.05436	0.042767	0.044439
0.7775	0.53234	0.47715	0.61821	0.65519	0.76957	0.73775	0.66523	0.63067	0.7154	0.7586	0.83428	0.86468	0.75658	0.51931	0.33881	0.33463	0.26753	0.22185	0.20587	0.32699	0.30435	0.17904	-0.03744	0.014556	0.14255	0.13128	0.10467	-0.13587	-0.19918	-0.4543	-0.40795	-0.27752	0.085949	0.20953	0.2705	0.30372	0.29082	0.26213	0.12738	0.134	0.19585	0.14776	0.2426	0.22682	0.348	0.28081	0.28621	0.20039	0.12323
-0.1186	-0.16462	-0.17423	-0.12683	-0.031198	0.13067	0.24996	0.33666	0.34387	0.3631	0.36119	0.49085	0.5813	0.56715	0.45166	0.52116	0.65013	0.67915	0.62472	0.58356	0.6751	0.60431	0.4855	0.30529	0.27386	0.36467	0.32978	0.31355	0.1994	0.20221	0.057057	0.030646	0.047836	0.21766	0.19033	0.17927	0.17332	0.19025	0.17348	0.10473	0.067605	0.035895	-0.049288	0.0042347	0.018582	0.068695	0.017385	0.1493	0.21474	0.25346
0.11159	0.10008	0.096194	0.094922	0.066835	0.063626	0.045069	0.048659	0.021948	0.018286	0.01453	0.034069	0.043112	0.028976	0.0047053	-0.0026877	0.0079421	0.0021641	0.015719	0.02332	0.053622	0.058018	0.057638	0.048632	0.040279	0.042004	0.025013	0.025962	-0.0017077	0.0027712	0.0054477	0.045469	0.076686	0.090926	0.076351	0.071182	0.083076	0.083852	0.081319	0.064096	0.050012	0.032574	0.018128	0.052998	0.079621	0.11181	0.091495	0.10004	0.074974	0.050472
0.13676	0.11981	0.11615	0.13031	0.12775	0.13803	0.12615	0.12651	0.10571	0.11529	0.10467	0.13357	0.20162	0.24484	0.24002	0.17279	0.12127	0.070047	0.035332	0.022032	0.027419	0.011472	-0.0088894	0.0098253	0.037773	0.063557	0.028168	0.018051	-0.014138	-0.0070646	-0.011872	0.015888	0.02832	0.072039	0.092486	0.10125	0.093052	0.068794	0.070318	0.042333	0.039258	0.027731	0.004167	0.028054	0.055753	0.11327	0.13802	0.16258	0.16448	0.14971
0.038003	0.0098833	-0.0088147	0.012029	0.030082	0.084066	0.20687	0.25572	0.25236	0.15688	0.14362	0.15907	0.19248	0.2045	0.19936	0.19033	0.18165	0.17302	0.16266	0.12213	0.11178	0.068431	0.044973	0.058771	0.10328	0.1375	0.087811	0.044369	-0.021563	-0.048879	-0.065464	-0.024637	-0.0087744	0.024946	0.062151	0.09512	0.099158	0.051975	0.040908	0.048802	0.10259	0.13417	0.077727	0.049414	0.020948	0.10474	0.13024	0.14386	0.13722	0.10478
0.15282	0.13446	0.12795	0.12458	0.089305	0.075705	0.076129	0.068941	0.089995	0.13908	0.18608	0.15553	0.089458	0.019854	-0.0019219	-0.0064351	0.0010442	-0.0083271	-0.0047351	-0.016205	0.010284	0.018197	0.040091	-0.0012924	-0.031451	-0.052719	-0.064527	-0.048658	-0.035662	0.003772	0.1109	0.20797	0.25147	0.18399	0.1384	0.15949	0.20316	0.23637	0.28727	0.29762	0.28038	0.22076	0.15516	0.16263	0.18701	0.24788	0.22395	0.18309	0.12646	0.086777
0.020424	0.10094	0.17065	0.16309	0.13439	0.052924	-0.0019363	-0.021892	-0.031668	-0.049789	-0.067767	-0.04212	0.0065891	0.034073	0.018716	0.00040982	0.011188	0.041946	0.06299	0.074032	0.08637	0.12172	0.15117	0.14774	0.11236	0.073397	0.044527	0.032047	0.015878	0.0064188	-0.0033702	0.023176	0.048532	0.087566	0.081296	0.087801	0.13007	0.23324	0.29726	0.30307	0.29975	0.31775	0.35538	0.35055	0.32916	0.29084	0.2424	0.2295	0.22317	0.21196
0.099235	0.063365	0.035873	0.035516	0.038795	0.072788	0.081058	0.098397	0.074474	0.076857	0.073635	0.085118	0.10379	0.11927	0.1307	0.12253	0.11006	0.079953	0.071688	0.066398	0.12172	0.1324	0.092612	0.023995	-0.014396	0.013427	0.026709	0.04107	0.015386	0.0092748	-0.018307	4.8312e-05	0.0098584	0.050136	0.067271	0.073749	0.084566	0.058441	0.057985	0.03839	0.057874	0.071262	0.057837	0.068754	0.06195	0.08223	0.064011	0.063946	0.040449	0.029499
0.057224	0.092976	0.090761	0.089048	0.088182	0.093855	0.077649	0.050347	0.031608	0.037976	0.050011	0.0672	0.054399	0.028708	0.00090765	0.0053019	0.0099823	0.0063793	0.0026774	0.0040056	0.049962	0.050227	0.041799	0.020731	0.030272	0.0352	-0.014522	-0.026426	-0.076635	-0.080079	-0.12199	-0.047783	0.02112	0.11211	0.1043	0.11273	0.12488	0.097437	0.12837	0.14921	0.18088	0.1353	0.06224	0.052858	0.071354	0.12531	0.13936	0.13669	0.098981	0.096271
0.045669	0.090505	0.1341	0.14934	0.14579	0.12825	0.095483	0.097254	0.085646	0.084053	0.04712	0.033996	0.048499	0.058316	0.059064	0.058934	0.056012	0.043002	0.03864	0.038887	0.069218	0.069626	0.053385	0.018789	-0.0021436	0.024074	0.011996	0.029683	-0.0038356	-0.016751	-0.071549	-0.084048	-0.062875	-0.0027025	0.032104	0.057507	0.073616	0.093774	0.12668	0.13685	0.16057	0.14402	0.11624	0.082669	0.081019	0.10622	0.10882	0.088408	0.040259	0.016562
0.15993	0.069519	0.070886	0.17501	0.19443	0.23582	0.22488	0.21297	0.16651	0.15278	0.18388	0.22544	0.24219	0.19577	0.1204	0.072214	0.043925	0.011262	-0.010418	-0.0035506	0.082882	0.11211	0.12163	0.063429	0.049804	0.092979	0.052812	0.072542	-0.015562	-0.023039	-0.11343	-0.13525	-0.10933	-0.031472	0.010187	0.077163	0.28006	0.4088	0.46103	0.31143	0.24114	0.26884	0.33936	0.47056	0.44155	0.41432	0.32929	0.31347	0.2418	0.17574
0.28203	0.16425	0.11988	0.0997	0.1179	0.15253	0.18619	0.30429	0.34513	0.39016	0.31191	0.29195	0.28674	0.30253	0.32451	0.34498	0.3481	0.39502	0.42965	0.45586	0.41902	0.49025	0.69628	0.84588	0.8636	0.81417	0.74377	0.7426	0.5853	0.43988	0.26283	0.20872	0.20448	0.24237	0.24103	0.30369	0.38707	0.61947	0.82763	0.91315	1	0.97656	0.98039	0.83448	0.67628	0.64555	0.57514	0.54795	0.37343	0.2966
0.25924	0.18938	0.16718	0.17946	0.19494	0.21916	0.24078	0.26523	0.26388	0.26318	0.2583	0.24723	0.23233	0.22881	0.24566	0.27346	0.2938	0.27625	0.24075	0.19268	0.20566	0.21229	0.21034	0.15947	0.1381	0.1608	0.16057	0.15567	0.10663	0.097728	0.10463	0.14697	0.19647	0.24068	0.25315	0.26721	0.25363	0.23063	0.19789	0.16729	0.14086	0.099616	0.049283	0.02759	0.02024	0.036034	0.035688	0.025218	-0.00038572	-0.018425
0.13707	0.088893	0.061512	0.068838	0.094916	0.15792	0.18767	0.20066	0.19197	0.19609	0.18885	0.16964	0.1698	0.19949	0.21908	0.24321	0.25597	0.26126	0.24311	0.2175	0.23901	0.21038	0.15274	0.081319	0.080869	0.11713	0.098503	0.077376	0.027747	0.00856	0.0059699	0.067125	0.13028	0.15804	0.14685	0.12821	0.1041	0.048208	0.021909	0.00097832	-0.011381	-0.021647	-0.044868	-0.032052	-0.0067784	0.027936	0.043794	0.029944	0.028438	0.023681
0.087009	0.10218	0.097101	0.078023	0.069292	0.071132	0.060019	0.040385	0.020233	0.015446	0.018784	0.036066	0.054249	0.065403	0.05909	0.061874	0.056723	0.045841	0.028521	0.031362	0.052062	0.053259	0.03862	0.056113	0.089076	0.13588	0.11152	0.098623	0.0502	0.033395	0.016634	0.038744	0.064144	0.083811	0.08188	0.076845	0.075249	0.078403	0.084927	0.077154	0.068612	0.050364	0.021609	0.01429	0.013822	0.032684	0.02855	0.028435	0.023872	0.028995
0.24065	0.15908	0.10126	0.085679	0.09241	0.14883	0.20604	0.23724	0.23533	0.20874	0.15694	0.10914	0.063303	0.06023	0.0425	0.050795	0.046981	0.034382	0.021218	0.008681	0.032676	0.016814	0.0086598	-0.017998	0.015253	0.04921	0.042281	0.010485	-0.026332	-0.024545	0.034977	0.17579	0.28437	0.31726	0.22987	0.19176	0.18355	0.16787	0.16834	0.14529	0.14864	0.11041	0.06306	0.055757	0.11207	0.18887	0.21293	0.16365	0.098836	0.07134
0.017755	0.02424	0.026927	0.022797	0.024131	0.027286	0.029731	0.026556	0.012889	0.0018011	-0.00090656	0.016301	0.041042	0.048329	0.043017	0.028064	0.025489	0.017445	0.0096862	0.0052839	0.022683	0.034363	0.025314	0.016673	0.011858	0.028453	0.014392	0.014577	0.0043612	0.024045	0.0225	0.03137	0.02128	0.05134	0.065623	0.085037	0.076857	0.070096	0.062229	0.045713	0.037705	0.032036	0.030946	0.059493	0.076108	0.091696	0.064676	0.049283	0.022049	0.0066754
0.03498	0.010602	0.0086814	0.022419	0.033161	0.053161	0.05892	0.049182	0.031098	0.018869	0.02077	0.01377	0.025281	0.028469	0.025307	0.015358	0.015951	0.017229	0.021581	0.026033	0.047196	0.053176	0.036138	0.011979	0.0017934	0.016379	0.012537	0.019123	-0.0011213	0.013501	0.013466	0.029104	0.023758	0.01489	0.0061582	0.0099632	0.03641	0.052829	0.066481	0.05237	0.048766	0.039083	0.031291	0.049551	0.063871	0.079034	0.068911	0.056415	0.032727	0.016498
-0.042915	-0.19924	-0.17863	0.058651	0.19083	0.359	0.35209	0.30693	0.24565	0.28164	0.3154	0.43294	0.54544	0.47465	0.23333	0.082674	0.071801	0.097171	0.10514	0.12943	0.34334	0.29675	0.34033	0.15983	0.27821	0.44006	0.3977	0.44488	0.1261	0.068187	-0.22739	-0.14165	-0.049968	0.31395	0.34784	0.38855	0.42693	0.40312	0.44028	0.27922	0.24704	0.16675	-0.010994	0.13341	0.18298	0.36716	0.30918	0.34592	0.21976	0.12784
0.83747	0.67787	0.66549	0.7885	0.89617	0.98721	0.98408	0.93919	0.89447	0.94124	0.9425	0.9877	1	0.92193	0.77031	0.71251	0.71102	0.76268	0.76612	0.8206	0.88482	0.83483	0.80156	0.64421	0.66424	0.68522	0.63129	0.60946	0.4011	0.36228	0.14473	0.17165	0.22496	0.43572	0.47978	0.47431	0.46139	0.40458	0.39455	0.30421	0.293	0.23737	0.13334	0.18591	0.25369	0.3793	0.32607	0.27456	0.1524	0.080386
0.41656	0.23923	0.21891	0.36972	0.45682	0.53908	0.48516	0.44629	0.37553	0.40746	0.38566	0.45201	0.47929	0.40742	0.21108	0.089385	0.041034	0.022352	-0.021303	0.0012752	0.1295	0.11633	0.18364	0.10149	0.1755	0.2475	0.1898	0.24856	0.031437	-0.037362	-0.30575	-0.25324	-0.12551	0.19043	0.21352	0.20871	0.18069	0.17293	0.19475	0.1292	0.12498	0.10627	0.015547	0.11846	0.16914	0.28796	0.20382	0.20135	0.13607	0.13387
0.48315	0.29027	0.25945	0.43808	0.62422	0.86083	0.83609	0.77368	0.66856	0.72599	0.67875	0.69748	0.73273	0.70033	0.47106	0.38121	0.39962	0.52975	0.55307	0.62461	0.86331	0.89808	0.94694	0.79258	0.87883	1	0.82853	0.80372	0.38066	0.26383	-0.070099	0.020353	0.19854	0.48458	0.48832	0.37197	0.46401	0.41332	0.51256	0.26378	0.16836	0.051923	-0.16229	0.013277	0.12009	0.40089	0.35649	0.30341	0.13992	0.030379
0.23964	0.14893	0.11869	0.13831	0.14514	0.15746	0.15138	0.13515	0.1092	0.10837	0.10418	0.11622	0.13395	0.15731	0.14553	0.13803	0.11674	0.10001	0.061821	0.057738	0.082854	0.066092	0.03819	-0.0015463	0.014549	0.081285	0.099543	0.11308	0.0092983	-0.049069	-0.11414	-0.087255	-0.05515	0.025169	0.036056	0.056397	0.075021	0.078698	0.088543	0.070851	0.074896	0.052353	-0.010393	0.0079052	0.033091	0.09049	0.077933	0.068831	0.022781	-0.00017198
0.10948	0.084909	0.079703	0.11803	0.10644	0.14089	0.1379	0.14033	0.11156	0.10415	0.094394	0.10789	0.13672	0.11055	0.054138	-0.0029024	-0.0058905	-0.024594	-0.052478	-0.049394	0.0082694	0.04241	0.026792	0.0049698	0.0087574	0.048336	0.025295	0.017066	-0.036659	-0.038943	-0.031254	-0.00059949	0.0028144	0.022176	0.039544	0.077458	0.11442	0.10503	0.15998	0.16289	0.17708	0.13103	0.11178	0.17137	0.20665	0.24612	0.23937	0.24528	0.20944	0.17207
0.31783	0.089268	0.11339	0.35869	0.5594	0.75559	0.82173	0.85269	0.82209	0.81414	0.77085	0.71166	0.68166	0.55493	0.38656	0.31575	0.31374	0.30534	0.27489	0.29705	0.43873	0.4473	0.46918	0.33289	0.31613	0.35759	0.28813	0.33115	0.13806	0.12527	-0.13739	-0.16368	-0.15717	0.063006	0.1615	0.26166	0.35996	0.33658	0.26714	0.11423	0.065543	0.094198	0.048313	0.19692	0.22902	0.34506	0.23667	0.2331	0.10992	0.059902
0.10002	0.071011	0.065731	0.086422	0.099023	0.11676	0.11071	0.11393	0.10011	0.10604	0.10787	0.12335	0.14333	0.14518	0.13803	0.12773	0.11765	0.093504	0.06292	0.056753	0.069248	0.060425	0.031895	0.015452	0.025667	0.043943	0.021296	0.019134	-0.0051569	0.0062871	-0.012658	0.0088241	0.023796	0.068009	0.080299	0.10027	0.11028	0.10321	0.10035	0.082029	0.075691	0.058821	0.016845	0.017414	0.012726	0.038297	0.028318	0.024768	0.00046418	-0.012255
0.79416	0.80805	0.78229	0.84358	0.85007	0.9679	0.94814	1	0.97318	0.96591	0.85794	0.82713	0.82092	0.70117	0.52698	0.41148	0.42692	0.38458	0.35994	0.29203	0.39834	0.36206	0.38106	0.23564	0.18054	0.22057	0.25817	0.37435	0.25898	0.24315	0.091814	0.15332	0.20501	0.38758	0.415	0.43318	0.51068	0.50564	0.49455	0.33544	0.23896	0.14946	0.0046242	0.074087	0.1583	0.28566	0.26405	0.21007	0.1771	0.11167
0.1901	0.10056	0.090526	0.17924	0.31987	0.50841	0.44801	0.26477	0.010649	0.045931	0.15053	0.39496	0.61996	0.71368	0.56153	0.49448	0.4262	0.53751	0.5577	0.72854	0.88336	0.76208	0.61344	0.40128	0.43758	0.49332	0.31189	0.25964	0.00031661	-0.01052	-0.26562	-0.19775	-0.094619	0.23075	0.32106	0.49471	0.69008	0.68193	0.64211	0.47946	0.51678	0.41844	0.22046	0.38821	0.50406	0.67082	0.48157	0.38145	0.19158	0.026374
0.29716	0.17423	0.11269	0.2017	0.25098	0.40027	0.39782	0.32603	0.18788	0.12886	0.15051	0.22041	0.3312	0.29647	0.21392	0.18077	0.18786	0.17559	0.13611	0.21487	0.39964	0.42563	0.32758	0.18111	0.16133	0.20434	0.022162	-0.04693	-0.20128	-0.15675	-0.33	-0.25275	-0.19128	0.12858	0.1994	0.27838	0.32722	0.30949	0.37962	0.35383	0.41684	0.39149	0.24293	0.27915	0.3032	0.35798	0.27817	0.18781	0.10894	0.0093085
0.71797	0.50037	0.35165	0.34925	0.39891	0.46249	0.40143	0.37501	0.47951	0.63274	0.73959	0.78851	0.93953	0.99418	1	0.8777	0.74741	0.56111	0.43287	0.37614	0.39503	0.3387	0.36593	0.38285	0.49612	0.53973	0.45793	0.43973	0.26406	0.16982	-0.044756	-0.038527	0.056439	0.30077	0.52411	0.63556	0.75155	0.70875	0.78253	0.64594	0.54636	0.43603	0.41402	0.51541	0.53805	0.58647	0.52408	0.47197	0.37777	0.27109
0.15586	0.32283	0.41125	0.41699	0.37462	0.33437	0.28678	0.24282	0.19481	0.16823	0.16611	0.22586	0.37033	0.45127	0.45338	0.35277	0.29182	0.2298	0.18958	0.1676	0.1961	0.18193	0.13721	0.19436	0.29643	0.40523	0.32862	0.25432	0.17229	0.15246	0.096191	0.075851	0.068251	0.16855	0.26575	0.33738	0.33497	0.29655	0.27872	0.22854	0.19849	0.14847	0.10113	0.1186	0.14499	0.19424	0.17322	0.15316	0.096201	0.050607
0.75918	0.6014	0.51052	0.52772	0.54441	0.61945	0.66794	0.78337	0.81502	0.7996	0.72308	0.75535	0.92985	1	0.91358	0.70442	0.61333	0.56536	0.52358	0.47	0.4449	0.38175	0.36142	0.27983	0.2241	0.20713	0.19191	0.34421	0.36983	0.45737	0.26862	0.20255	0.16061	0.44596	0.58013	0.66579	0.56856	0.44733	0.33437	0.23519	0.23932	0.27535	0.21631	0.20841	0.10599	0.1566	0.18131	0.29207	0.30051	0.28621
0.2228	0.1535	0.1115	0.13098	0.17204	0.24301	0.24891	0.25648	0.23202	0.22058	0.23951	0.36697	0.69622	0.90809	0.91774	0.6929	0.48876	0.34639	0.2389	0.1607	0.16708	0.13738	0.1218	0.052937	0.072131	0.12658	0.12186	0.14176	0.097303	0.11086	0.041544	0.042004	0.13451	0.48563	0.82922	1	0.87107	0.59052	0.41289	0.30597	0.30324	0.26951	0.16957	0.12759	0.11703	0.15247	0.12948	0.13019	0.11912	0.13528
0.07894	0.070554	0.11834	0.19442	0.27255	0.31398	0.33468	0.30495	0.29153	0.26225	0.22164	0.2275	0.39344	0.47907	0.42646	0.25697	0.18257	0.18378	0.18849	0.1848	0.1811	0.11379	0.050431	0.0019691	0.011981	0.065708	0.038473	0.038126	-0.046618	-0.061665	-0.088968	-0.021778	0.060039	0.14523	0.14293	0.12607	0.088312	0.049177	0.022122	-0.00044633	0.0067551	0.035779	0.091311	0.14092	0.1599	0.16014	0.18395	0.20011	0.19692	0.18046
0.26838	0.26785	0.24711	0.23505	0.21657	0.25811	0.27523	0.25807	0.21819	0.19984	0.20236	0.20879	0.19995	0.19347	0.15134	0.14096	0.15184	0.15942	0.15939	0.15724	0.22674	0.26328	0.25445	0.22714	0.23006	0.25138	0.17973	0.14881	0.087869	0.11754	0.061394	0.067085	0.061455	0.12635	0.13913	0.14285	0.15404	0.15948	0.18228	0.15865	0.15459	0.12676	0.073056	0.12132	0.13768	0.19129	0.14448	0.14089	0.081948	0.037967
0.18562	0.14291	0.11223	0.10756	0.092648	0.16076	0.24195	0.34693	0.36033	0.3176	0.2448	0.36461	0.74873	1	0.9689	0.64398	0.40517	0.23603	0.13568	0.081636	0.10133	0.073371	0.020092	-0.035045	-0.041723	-0.0012592	-0.032891	-0.014678	-0.049607	-0.014727	-0.062777	-0.038869	0.020827	0.3861	0.74135	0.92922	0.79797	0.52774	0.3508	0.23971	0.24739	0.2505	0.17957	0.20014	0.19386	0.23884	0.19981	0.20253	0.17161	0.10746
0.42339	0.4494	0.44485	0.41942	0.39422	0.38383	0.35244	0.32264	0.29662	0.2921	0.30478	0.35306	0.45945	0.51451	0.47184	0.36869	0.28918	0.24221	0.19779	0.18793	0.22193	0.20368	0.14713	0.16365	0.24312	0.32947	0.24224	0.17226	0.065427	0.061055	0.015393	0.038148	0.057786	0.18763	0.29948	0.37661	0.3987	0.34	0.34266	0.28244	0.2542	0.19323	0.08661	0.11969	0.14528	0.25954	0.25873	0.2539	0.18985	0.11927
0.30348	0.33062	0.30728	0.27127	0.23149	0.24213	0.2365	0.22041	0.21409	0.22051	0.24438	0.33584	0.56103	0.69614	0.683	0.49479	0.38891	0.28874	0.2365	0.21442	0.26924	0.25392	0.24625	0.22104	0.28136	0.28289	0.19937	0.12451	0.036271	0.033746	-0.0065881	-0.0020821	0.018721	0.20053	0.39306	0.54151	0.51736	0.37891	0.27243	0.18618	0.18619	0.16909	0.10482	0.11451	0.1338	0.20041	0.17444	0.14677	0.077926	0.029637
0.26674	0.24116	0.23	0.23952	0.25043	0.27637	0.25861	0.27656	0.28508	0.33847	0.33749	0.36978	0.43126	0.47222	0.45801	0.38927	0.32671	0.25947	0.22906	0.23134	0.27147	0.24196	0.17864	0.11974	0.12195	0.17787	0.16503	0.18457	0.1354	0.14454	0.081579	0.093353	0.083234	0.14018	0.13539	0.14916	0.15356	0.14885	0.15318	0.14606	0.13498	0.10786	0.04791	0.055507	0.035814	0.060398	0.042295	0.069962	0.039735	0.01923
0.087875	0.12836	0.15062	0.15687	0.18143	0.21681	0.2105	0.17807	0.1391	0.12199	0.11885	0.15075	0.25067	0.30749	0.29159	0.22294	0.1703	0.14445	0.10393	0.10275	0.12196	0.12621	0.12353	0.1347	0.16208	0.15902	0.075912	0.020625	-0.043528	-0.050115	-0.086726	-0.072354	-0.055705	0.02149	0.075311	0.11344	0.12176	0.097775	0.10311	0.085804	0.090303	0.079036	0.052394	0.097144	0.13414	0.19045	0.15364	0.12319	0.06462	0.091164
0.089059	0.074747	0.061305	0.062515	0.060003	0.063941	0.061162	0.052952	0.044942	0.042209	0.03672	0.049513	0.072648	0.090384	0.095261	0.096408	0.090128	0.068549	0.044169	0.04362	0.055218	0.048961	0.021868	0.0095208	0.021235	0.039395	0.03554	0.016466	-0.0032377	-0.010276	-0.013524	-0.0060966	-0.0044576	0.016137	0.027892	0.048941	0.057385	0.053311	0.046677	0.046032	0.049666	0.050148	0.021363	0.031973	0.043203	0.072716	0.065121	0.06491	0.042139	0.033577
0.2121	0.13293	0.11624	0.15879	0.17914	0.22271	0.21395	0.2141	0.16304	0.16403	0.17005	0.22536	0.29883	0.32722	0.30182	0.25785	0.22171	0.19999	0.1673	0.16515	0.19742	0.19511	0.15496	0.08688	0.061243	0.066495	0.048886	0.055785	0.016464	0.029541	-0.00027908	0.029165	0.047917	0.12074	0.1712	0.21875	0.22147	0.20378	0.17248	0.13842	0.12304	0.12149	0.09735	0.12643	0.11485	0.15806	0.14569	0.17437	0.14047	0.11475
0.15303	0.17283	0.18541	0.20185	0.19085	0.19986	0.19307	0.1659	0.14672	0.124	0.13989	0.15766	0.28326	0.3439	0.36689	0.29293	0.26425	0.21815	0.18766	0.17653	0.22579	0.20714	0.15471	0.15573	0.21881	0.27469	0.19062	0.1249	0.065854	0.062255	0.033485	0.023802	0.052695	0.15497	0.27865	0.34718	0.35989	0.29481	0.25433	0.19741	0.19445	0.17505	0.11447	0.12398	0.14071	0.21554	0.2027	0.20693	0.14985	0.10712
0.13874	0.14413	0.14782	0.1339	0.10886	0.08705	0.082576	0.097376	0.10319	0.09298	0.091741	0.10629	0.15759	0.18393	0.17006	0.13703	0.10003	0.071715	0.042497	0.049878	0.094178	0.090739	0.056344	0.046462	0.091846	0.14474	0.11672	0.10721	0.0433	0.04119	-0.011925	0.020152	0.04682	0.08651	0.09901	0.10123	0.12102	0.097467	0.097785	0.09097	0.098411	0.078579	0.037116	0.045763	0.05898	0.10792	0.11956	0.11756	0.063222	-0.010332
0.1504	0.16587	0.18243	0.19528	0.18371	0.19098	0.15083	0.15652	0.13658	0.15785	0.16164	0.20782	0.29583	0.31127	0.29025	0.22502	0.21429	0.1977	0.18201	0.13977	0.13192	0.092712	0.081321	0.1256	0.21205	0.26837	0.21595	0.17447	0.1089	0.10052	0.069524	0.088964	0.094395	0.15526	0.18732	0.20867	0.19104	0.19279	0.18503	0.16893	0.12775	0.092492	0.045925	0.09052	0.12711	0.18845	0.16252	0.15618	0.11499	0.071264
0.31806	0.1595	0.11144	0.17619	0.27942	0.41699	0.48531	0.46974	0.4279	0.38342	0.33285	0.34843	0.40709	0.42739	0.29249	0.18407	0.10814	0.076933	0.086345	0.10361	0.17696	0.12038	0.142	0.052561	0.085998	0.098622	0.07623	0.10051	0.028502	0.0099219	-0.10795	-0.051689	0.027217	0.21585	0.17258	0.171	0.15147	0.11871	0.1447	0.16141	0.29108	0.32312	0.23992	0.23343	0.22236	0.25004	0.20037	0.17043	0.073721	0.025333
0.2674	0.19943	0.20389	0.29894	0.31573	0.36934	0.38918	0.44428	0.54067	0.67628	0.73577	0.68125	0.48911	0.1976	-0.075289	-0.13374	-0.11794	-0.070423	-0.077761	0.017454	0.20853	0.31333	0.36331	0.23371	0.23288	0.37243	0.51794	0.59567	0.38594	0.22529	-0.027481	-0.10311	-0.099845	0.065975	0.11731	0.092517	0.10321	0.1157	0.13175	0.18057	0.25722	0.39577	0.37424	0.46916	0.44489	0.47804	0.47009	0.61423	0.61596	0.56556
0.087784	0.052916	0.033128	0.037883	0.045152	0.066409	0.065863	0.065715	0.056616	0.059721	0.058983	0.069559	0.097039	0.098311	0.073974	0.04392	0.026981	0.013586	-0.0053107	-0.0093841	0.016706	0.014527	0.016894	0.029386	0.067004	0.087292	0.048372	0.024757	-0.026396	-0.028046	-0.039959	-0.00031843	0.030033	0.084989	0.10269	0.10663	0.098012	0.091061	0.13989	0.15482	0.17195	0.12581	0.081196	0.089896	0.11276	0.15586	0.14837	0.13517	0.095457	0.061263
0.040039	0.06986	0.075711	0.080397	0.074943	0.081475	0.060883	0.030856	0.0078558	0.01068	0.019377	0.034657	0.045816	0.049458	0.04549	0.053616	0.061183	0.053835	0.038416	0.021932	0.040225	0.024084	0.0049189	-0.01379	0.0087339	0.02281	-0.018078	-0.032759	-0.067174	-0.067463	-0.095705	-0.032948	0.039517	0.1156	0.10086	0.092584	0.099818	0.073991	0.095568	0.10505	0.13377	0.10163	0.043139	0.038226	0.057434	0.10918	0.11669	0.10866	0.070256	0.079376
0.27815	0.12338	0.0651	0.15501	0.24425	0.34823	0.35455	0.33753	0.32514	0.34213	0.35887	0.35655	0.36804	0.33339	0.30847	0.40634	0.49523	0.51961	0.41446	0.33423	0.3368	0.29683	0.25266	0.16171	0.13241	0.15532	0.081614	0.090066	-0.02546	-0.045093	-0.19308	-0.18815	-0.12371	0.016269	0.033452	0.091585	0.21882	0.31459	0.32592	0.21254	0.17964	0.1531	0.10645	0.12486	0.1424	0.22044	0.19691	0.18335	0.080906	0.02063
0.21904	0.21793	0.20704	0.17145	0.12542	0.086189	0.061597	0.059427	0.055256	0.050201	0.048928	0.064109	0.10156	0.12331	0.13036	0.13151	0.16766	0.20274	0.2154	0.19818	0.19568	0.20604	0.21098	0.19834	0.17773	0.15084	0.11395	0.080007	0.040866	0.011471	0.0063566	0.042539	0.10081	0.13107	0.11148	0.066583	0.047679	0.060559	0.082027	0.075713	0.064699	0.052328	0.048012	0.057089	0.077617	0.10022	0.11626	0.12851	0.13173	0.098902
0.17876	0.061464	0.023864	0.093072	0.23107	0.34359	0.40702	0.40946	0.38104	0.30401	0.20985	0.15467	0.13582	0.086099	0.050377	0.14772	0.23295	0.26106	0.15044	0.087413	0.092669	0.086715	0.063015	0.0076592	-0.018237	-0.0072507	-0.044386	-0.030714	-0.083034	-0.08087	-0.16185	-0.14487	-0.095064	0.032654	0.11951	0.30694	0.62184	0.80662	0.77208	0.52257	0.46419	0.46045	0.46024	0.40707	0.37942	0.36984	0.29852	0.2646	0.17173	0.13474
0.0032523	0.028247	0.032909	0.033017	0.041984	0.051347	0.043393	0.044383	0.091126	0.13646	0.17569	0.20527	0.25329	0.25704	0.23189	0.19608	0.17336	0.13866	0.11265	0.10069	0.13714	0.11981	0.076146	0.04619	0.088215	0.17043	0.15319	0.12412	0.049824	0.019585	-0.03382	-0.047312	-0.040426	0.012868	0.079993	0.14027	0.20442	0.22301	0.26162	0.244	0.2332	0.19397	0.12626	0.096135	0.068985	0.10249	0.14079	0.21436	0.21891	0.21842
0.79144	0.6581	0.6446	0.76268	0.89623	1	0.91445	0.87968	0.78947	0.71681	0.59282	0.5251	0.51001	0.48164	0.41414	0.48824	0.55238	0.58321	0.52336	0.4609	0.57041	0.56808	0.57658	0.48902	0.51117	0.59073	0.53775	0.61236	0.49198	0.50767	0.34023	0.46387	0.58349	0.80706	0.75672	0.56969	0.42622	0.29717	0.32247	0.19431	0.21585	0.16815	0.13329	0.17565	0.25893	0.40182	0.39092	0.34266	0.28712	0.2547
0.19974	0.17375	0.16133	0.1585	0.14525	0.14975	0.14059	0.1494	0.14011	0.13603	0.11936	0.12485	0.15393	0.17298	0.15103	0.12591	0.1096	0.086975	0.062363	0.073127	0.10295	0.085461	0.035386	0.014542	0.020342	0.035979	-0.00873	0.00052733	-0.027261	-0.023687	-0.051467	-0.033998	0.0082703	0.062777	0.089535	0.10381	0.10701	0.083799	0.0774	0.069482	0.094388	0.10558	0.071732	0.082365	0.078187	0.11317	0.12547	0.14446	0.12707	0.075961
0.31335	0.28156	0.24756	0.2279	0.21712	0.24718	0.27219	0.31635	0.27885	0.24996	0.20504	0.25274	0.56358	0.83819	1	0.91247	0.85285	0.76702	0.61901	0.43519	0.33585	0.23552	0.11873	0.097553	0.11132	0.1486	0.066332	0.084109	0.03532	0.047505	-0.021407	0.085647	0.17182	0.27406	0.2683	0.24767	0.23562	0.15464	0.22453	0.31306	0.41275	0.34179	0.15889	0.080108	0.06238	0.10781	0.08971	0.092346	0.067127	0.075237
0.44934	0.33347	0.29988	0.36293	0.39011	0.4055	0.31776	0.25755	0.21292	0.20801	0.18982	0.249	0.31765	0.35181	0.2925	0.2435	0.19966	0.13916	0.18421	0.2209	0.30399	0.27144	0.26945	0.25973	0.39206	0.41519	0.29387	0.10324	-0.025819	-0.063387	-0.084005	0.021696	0.24037	0.32591	0.32614	0.24394	0.29149	0.27168	0.37572	0.53671	0.72295	0.7517	0.58529	0.45617	0.38285	0.35834	0.29485	0.16836	0.070715	0.051231
0.20715	0.1878	0.15922	0.15211	0.13851	0.14823	0.13349	0.1165	0.1112	0.11739	0.11845	0.09925	0.085542	0.10622	0.13586	0.15058	0.15025	0.14359	0.14145	0.13627	0.14155	0.13866	0.12633	0.11561	0.11278	0.1233	0.10405	0.087541	0.044736	0.013968	-0.016837	0.004468	0.043206	0.091194	0.084645	0.062328	0.042806	0.048703	0.052212	0.050144	0.059446	0.072579	0.072551	0.063339	0.042828	0.036705	0.024152	0.024245	0.010392	0.0091369
0.14898	0.27336	0.31206	0.28487	0.23914	0.22813	0.20517	0.16606	0.13795	0.10781	0.10275	0.17853	0.40757	0.56935	0.57029	0.41873	0.3039	0.22691	0.16952	0.14553	0.15693	0.12861	0.099591	0.18676	0.30685	0.38161	0.25173	0.1757	0.07425	0.07252	0.014848	0.031385	0.039128	0.1978	0.35473	0.46944	0.43452	0.3006	0.2274	0.16648	0.16081	0.12556	0.052741	0.081483	0.10851	0.17147	0.14572	0.10647	0.045957	-0.0099862
0.053465	0.069095	0.069418	0.064355	0.051815	0.062033	0.066577	0.065909	0.047363	0.043827	0.056376	0.10457	0.21122	0.29396	0.30377	0.24219	0.17361	0.13218	0.08762	0.078441	0.082648	0.082565	0.064787	0.089986	0.11735	0.12674	0.082666	0.0524	0.031785	0.026194	0.0026235	0.018394	0.03398	0.090309	0.11951	0.1616	0.15938	0.1236	0.077637	0.043736	0.034474	0.018154	-0.012378	0.010965	0.028572	0.066564	0.065412	0.068598	0.05223	0.010118
0.15847	0.055695	0.044147	0.080108	0.099183	0.13042	0.10695	0.11302	0.061352	0.077592	0.062381	0.10184	0.12977	0.138	0.11914	0.10106	0.13939	0.14279	0.14994	0.15219	0.18465	0.11377	0.042492	-0.010348	0.015576	0.053362	0.047353	0.073754	0.058771	0.057305	0.031204	0.018164	0.019167	0.056484	0.054926	0.045783	0.049439	0.055284	0.047471	0.026773	0.022563	0.009294	-0.028185	0.015583	0.050977	0.12246	0.12311	0.13164	0.09423	0.070391
0.093256	0.10381	0.11045	0.11633	0.095619	0.098597	0.082665	0.079154	0.064582	0.067966	0.073855	0.097771	0.11257	0.11136	0.080025	0.061345	0.059624	0.054479	0.038536	0.03626	0.036167	0.029883	0.0010136	-0.0026932	0.034777	0.080791	0.083792	0.056845	0.017385	0.0037402	-0.017697	-0.016634	-0.006231	0.027566	0.02834	0.029346	0.042172	0.064	0.07749	0.080187	0.089771	0.091394	0.070373	0.068157	0.077321	0.10998	0.11535	0.11994	0.09047	0.061607
0.097378	0.061538	0.037733	0.024534	0.023718	0.045676	0.08339	0.09072	0.077021	0.054747	0.048093	0.040256	0.057923	0.04749	0.052114	0.035196	0.037067	0.0075858	0.018874	0.035506	0.10192	0.10597	0.081169	0.035865	-0.010374	-0.02828	-0.042259	-0.022768	-0.019622	-0.015837	-0.026706	-0.0033398	0.020922	0.062421	0.086186	0.10638	0.11998	0.096449	0.090497	0.062983	0.060506	0.039447	0.027074	0.059817	0.093809	0.12113	0.096283	0.066425	0.01746	0.0067835
0.44377	0.29599	0.29062	0.34714	0.41	0.44661	0.48613	0.55098	0.5273	0.47715	0.39635	0.30945	0.21626	0.14478	0.12804	0.19324	0.25786	0.28882	0.24737	0.19146	0.16408	0.13336	0.085783	0.035412	0.037125	0.1193	0.16256	0.17128	0.088539	0.037633	0.078203	0.18401	0.27765	0.29433	0.25005	0.21316	0.16628	0.1262	0.10981	0.086214	0.074934	0.055634	0.045611	0.042812	0.024392	-0.00074593	-0.042013	-0.059818	-0.063809	-0.055628
0.01471	0.019831	0.011852	0.026071	0.058171	0.11973	0.10862	0.11134	0.10412	0.12673	0.11066	0.10822	0.14252	0.16102	0.13855	0.07765	0.038451	0.012169	0.021085	0.031391	0.086523	0.060359	0.048589	0.019837	0.14509	0.24831	0.27022	0.2319	0.14122	0.10247	0.019091	0.052457	0.097964	0.21755	0.21657	0.19795	0.13688	0.09467	0.085053	0.061632	0.082673	0.072249	0.027281	0.032082	0.051399	0.11342	0.10298	0.091301	0.023025	-0.022249
0.36827	0.21757	0.27707	0.43365	0.56879	0.64864	0.63987	0.56761	0.43683	0.41085	0.41048	0.46707	0.48611	0.41353	0.25042	0.20894	0.25765	0.30399	0.26901	0.26719	0.40306	0.42142	0.34195	0.11722	0.06892	0.13355	0.11692	0.13777	-0.042098	-0.085022	-0.28735	-0.27089	-0.21008	0.011735	0.098122	0.17689	0.24958	0.26157	0.31504	0.28704	0.32856	0.33075	0.30118	0.45616	0.54334	0.58911	0.45202	0.3764	0.264	0.1754
0.46862	0.44536	0.4527	0.49892	0.5403	0.58141	0.59484	0.59277	0.60007	0.62704	0.64203	0.64117	0.60483	0.56997	0.56592	0.60429	0.63574	0.62275	0.5916	0.58096	0.59479	0.5785	0.54204	0.49925	0.51443	0.55448	0.58595	0.61806	0.60084	0.5596	0.50184	0.47811	0.46467	0.43686	0.38647	0.35444	0.34897	0.36044	0.38918	0.38398	0.37144	0.33476	0.27493	0.22379	0.17428	0.19234	0.21447	0.23916	0.20964	0.19952
0.17154	0.091285	0.046857	0.051838	0.061845	0.099921	0.12776	0.14745	0.16123	0.16963	0.17788	0.16904	0.17943	0.19266	0.21262	0.23048	0.2233	0.19235	0.14386	0.11777	0.12681	0.13375	0.13049	0.13141	0.15179	0.18396	0.15216	0.11153	0.047295	0.028524	0.098971	0.25842	0.38715	0.40013	0.31309	0.25641	0.24722	0.22097	0.25568	0.25084	0.28894	0.25554	0.20171	0.18042	0.15848	0.16591	0.1391	0.10772	0.088187	0.087022
0.15525	0.078339	0.095424	0.24334	0.30559	0.39216	0.38473	0.37359	0.32808	0.3255	0.3078	0.33895	0.36364	0.32534	0.20633	0.1348	0.15776	0.1968	0.25201	0.29574	0.40514	0.36942	0.32117	0.17609	0.15057	0.17219	0.1396	0.15557	0.042838	0.0060354	-0.1669	-0.18311	-0.16729	0.0026794	0.04546	0.065337	0.11908	0.10784	0.15812	0.094051	0.10682	0.1212	0.069913	0.15579	0.22241	0.33465	0.30117	0.26544	0.18279	0.25335
0.4285	0.73537	0.91874	0.91819	0.74801	0.54357	0.38846	0.30346	0.32123	0.40604	0.45804	0.43899	0.3469	0.22371	0.13412	0.12389	0.15281	0.18814	0.2175	0.27982	0.35788	0.39065	0.429	0.57928	0.80067	0.9194	0.79807	0.58133	0.37918	0.26859	0.19874	0.17983	0.13626	0.085429	0.01701	-0.028026	-0.05534	-0.047156	0.015791	0.064766	0.14376	0.17189	0.19301	0.19923	0.19948	0.23041	0.23768	0.23038	0.18269	0.12238
0.53548	0.29341	0.22607	0.24203	0.26021	0.1925	0.18163	0.2324	0.30407	0.31099	0.29024	0.26909	0.26411	0.27521	0.28443	0.31661	0.4249	0.51423	0.57623	0.60267	0.75503	0.86022	0.80567	0.60498	0.48053	0.47748	0.45552	0.42219	0.34936	0.39316	0.39095	0.40572	0.34462	0.36517	0.32762	0.36182	0.4401	0.49393	0.47097	0.45407	0.5053	0.56878	0.63225	0.85675	1	0.96494	0.84252	0.90697	0.94674	0.87232
1	0.82624	0.76867	0.89761	0.86491	0.86551	0.75094	0.75837	0.76648	0.82595	0.80618	0.77574	0.78768	0.6906	0.57877	0.4999	0.4783	0.4185	0.32195	0.32876	0.53055	0.56471	0.55764	0.34483	0.37405	0.39757	0.34758	0.39436	0.1778	0.080089	-0.2123	-0.090977	0.089886	0.3403	0.29536	0.24217	0.36239	0.45543	0.5503	0.40793	0.39409	0.4178	0.36183	0.58612	0.67507	0.84646	0.73049	0.56173	0.3598	0.15747
0.60489	0.44619	0.32853	0.29285	0.292	0.31916	0.27125	0.19193	0.12077	0.12205	0.10168	0.13211	0.26016	0.48755	0.63588	0.68751	0.59818	0.50367	0.41154	0.41988	0.52799	0.54677	0.46	0.29522	0.20695	0.19094	0.11283	0.10204	-0.001738	-0.024617	-0.11454	-0.070378	-0.020785	0.14321	0.39749	0.74933	1	0.98943	0.85091	0.68849	0.58156	0.42816	0.24161	0.18151	0.15892	0.15976	0.086121	0.067266	0.022458	-0.030545
0.47267	0.44765	0.4066	0.36655	0.34695	0.39041	0.37042	0.28848	0.29621	0.45287	0.55667	0.61991	0.68489	0.85867	0.93788	0.8823	0.80439	0.68969	0.71199	0.67102	0.66273	0.49686	0.43938	0.45052	0.57476	0.67646	0.6219	0.59655	0.48752	0.47934	0.3726	0.27924	0.26997	0.4357	0.76032	0.9786	1	0.76477	0.58493	0.47824	0.4057	0.34755	0.3497	0.4275	0.43398	0.44225	0.47491	0.4937	0.40863	0.37905
0.63416	0.43169	0.32516	0.28442	0.24024	0.18187	0.15359	0.16027	0.19419	0.20787	0.19093	0.14229	0.098212	0.049608	-0.0055876	-0.0376	0.011544	0.079419	0.19813	0.29344	0.47432	0.56284	0.57152	0.48379	0.43909	0.43872	0.39881	0.35997	0.28908	0.30278	0.26986	0.26268	0.2242	0.2414	0.20716	0.16947	0.13781	0.13066	0.13953	0.25162	0.40717	0.58679	0.72353	0.92454	1	0.92875	0.85038	0.90764	0.92448	0.83119
0.27783	0.11609	0.054222	0.12083	0.19561	0.28433	0.2832	0.24652	0.20204	0.25992	0.32529	0.39326	0.39869	0.29569	0.16791	0.096664	0.12002	0.11995	0.093857	0.11963	0.27907	0.3652	0.38619	0.2634	0.23214	0.23604	0.16765	0.1595	0.035301	0.023625	-0.10304	-0.047384	0.034644	0.22224	0.24906	0.25054	0.25619	0.21664	0.16577	0.04726	0.029274	0.068972	0.056143	0.15833	0.19045	0.28196	0.21787	0.22447	0.11916	0.062915
0.40121	0.41168	0.4385	0.52923	0.60453	0.68359	0.63905	0.59204	0.62178	0.74686	0.78479	0.80808	0.88996	1	0.99637	0.91538	0.78882	0.70661	0.58581	0.51498	0.52592	0.49963	0.46119	0.37508	0.35408	0.32771	0.19614	0.16139	0.087011	0.086299	-0.04744	-0.040448	-0.022761	0.17134	0.2697	0.34763	0.36717	0.29361	0.24802	0.14341	0.09283	0.071282	0.066818	0.19976	0.25979	0.3703	0.43189	0.50472	0.51505	0.45349
0.78387	0.60604	0.50778	0.47906	0.46643	0.52792	0.54832	0.55472	0.62384	0.78218	0.92661	1	0.93795	0.71987	0.37547	0.14287	0.0029034	0.029368	0.077961	0.22978	0.32851	0.30798	0.29734	0.27857	0.38561	0.44249	0.35684	0.38352	0.27427	0.24902	-0.0036758	-0.050641	-0.078446	0.01442	-0.085039	-0.18917	-0.16719	-0.15994	-0.046124	0.012595	0.15654	0.22262	0.12681	0.10232	0.10227	0.32367	0.51392	0.65754	0.58127	0.40454
0.25964	0.28501	0.33389	0.38195	0.40729	0.41697	0.38611	0.45826	0.53998	0.59432	0.52754	0.44052	0.48253	0.52827	0.5579	0.46099	0.36776	0.24283	0.1758	0.1124	0.13475	0.11099	0.14702	0.19857	0.32751	0.42821	0.39263	0.44826	0.36229	0.26861	0.061493	0.00052148	0.087413	0.18287	0.21577	0.28198	0.37323	0.40447	0.32314	0.20573	0.21969	0.26375	0.29857	0.28888	0.22856	0.22692	0.1986	0.22219	0.17107	0.26542
0.26187	0.22652	0.2233	0.22919	0.25527	0.32296	0.37782	0.39953	0.35533	0.29802	0.22192	0.18913	0.29758	0.43436	0.50834	0.49808	0.46163	0.40925	0.29819	0.22425	0.22469	0.20185	0.15647	0.13064	0.17837	0.22455	0.16124	0.1188	0.040922	0.0007694	-0.064344	-0.017639	0.063917	0.14302	0.13589	0.099904	0.099399	0.091964	0.1131	0.080598	0.10847	0.11088	0.093158	0.057016	0.041026	0.09121	0.085666	0.077601	0.001484	0.069268
0.30245	0.27093	0.28229	0.29217	0.30491	0.34842	0.35425	0.38649	0.3597	0.39565	0.38834	0.42449	0.56213	0.57489	0.51155	0.34648	0.25984	0.21639	0.17559	0.20847	0.25924	0.21834	0.11073	0.10206	0.21193	0.33022	0.22388	0.1521	0.020181	0.0090603	-0.060996	-0.0085215	0.067016	0.21703	0.26669	0.29671	0.27909	0.22221	0.21953	0.19439	0.24115	0.24794	0.26965	0.35565	0.39098	0.40613	0.33455	0.32606	0.20364	0.12478
0.50417	0.34324	0.24961	0.25055	0.28979	0.38807	0.41709	0.42546	0.3658	0.31848	0.31865	0.31228	0.36978	0.38315	0.38539	0.3818	0.3273	0.28019	0.18347	0.16104	0.19737	0.19394	0.17978	0.12161	0.11723	0.10606	0.045979	0.039489	-0.025776	-0.015821	-0.042749	0.024378	0.059411	0.10211	0.087089	0.10219	0.127	0.13227	0.12713	0.087004	0.058965	0.025081	-0.033437	-0.0089225	0.021329	0.096295	0.12082	0.1199	0.090796	0.054315
0.117	0.10629	0.10835	0.11969	0.12826	0.12632	0.10705	0.084343	0.074349	0.075843	0.079672	0.081074	0.087088	0.077738	0.072187	0.061829	0.069322	0.059038	0.048147	0.046812	0.082942	0.085764	0.070338	0.054347	0.065342	0.085602	0.040901	0.022378	-0.018562	-0.022562	-0.032673	-0.019589	0.0097776	0.037801	0.063636	0.068948	0.084679	0.070148	0.090157	0.083189	0.089609	0.073928	0.04104	0.068191	0.080294	0.12539	0.11415	0.11118	0.065937	0.040303
0.017579	-0.020423	0.02599	0.13377	0.18271	0.19091	0.14512	0.12029	0.084823	0.063902	0.07664	0.1024	0.15232	0.10098	0.045655	0.0014407	0.0075687	-0.011514	-0.013267	0.03172	0.15695	0.1856	0.14881	0.052144	0.022261	-0.012934	-0.082863	-0.043918	-0.028945	0.058309	-0.0034055	0.021435	0.016615	0.1092	0.13983	0.18058	0.21961	0.22145	0.27203	0.26211	0.26419	0.20248	0.13652	0.21169	0.32292	0.42496	0.41214	0.42901	0.41081	0.35587
0.20818	0.16954	0.1736	0.18373	0.19019	0.20149	0.20939	0.21058	0.17572	0.1556	0.14232	0.17546	0.23087	0.23083	0.17206	0.10964	0.075333	0.06211	0.034583	0.059242	0.1081	0.12764	0.06214	0.01698	-0.0030346	0.040483	0.0060471	-0.0031997	-0.053814	-0.050933	-0.068831	-0.051584	-0.040408	0.040896	0.080351	0.12522	0.12782	0.13982	0.15516	0.14952	0.15476	0.15569	0.10309	0.13193	0.12898	0.20075	0.19393	0.18357	0.13757	0.084297
0.44627	0.32706	0.26086	0.28251	0.29861	0.33592	0.32383	0.3217	0.30657	0.29305	0.25788	0.19853	0.22438	0.2509	0.26702	0.23615	0.18916	0.1233	0.070705	0.05187	0.12463	0.097202	0.061472	0.087785	0.19212	0.30921	0.25355	0.22274	0.12301	0.086305	0.028874	0.097882	0.16705	0.23255	0.20426	0.18437	0.18195	0.12353	0.14167	0.11489	0.17459	0.14675	0.11569	0.1464	0.1901	0.2914	0.27531	0.25467	0.18034	0.16101
0.15533	0.14855	0.14487	0.15477	0.1619	0.18373	0.16175	0.14156	0.10631	0.094544	0.089756	0.10903	0.15868	0.18974	0.19071	0.18626	0.16865	0.13493	0.093039	0.086372	0.11438	0.097754	0.052303	0.0351	0.077071	0.12827	0.10625	0.076845	0.045244	0.035321	0.012166	-0.00088056	0.0011337	0.026602	0.061781	0.09886	0.1148	0.098122	0.091944	0.077819	0.076242	0.061351	0.037034	0.038723	0.037381	0.063456	0.067731	0.067405	0.037468	0.016981
0.17204	0.17334	0.1679	0.19284	0.17806	0.21816	0.19038	0.18145	0.15549	0.16289	0.18268	0.19489	0.22304	0.20815	0.17321	0.17213	0.16385	0.14421	0.14411	0.16537	0.23838	0.21018	0.202	0.17639	0.20713	0.20255	0.11932	0.084983	0.033878	0.046392	-0.0019667	0.0081837	0.04981	0.11653	0.13107	0.15081	0.17049	0.14677	0.12759	0.088454	0.095008	0.086057	0.014552	0.054054	0.045353	0.12392	0.10263	0.10373	0.048903	0.033472
0.21367	0.22314	0.23276	0.21178	0.20765	0.19305	0.18038	0.1702	0.16546	0.15497	0.13723	0.14654	0.1814	0.20561	0.20988	0.23222	0.26382	0.27278	0.24452	0.21094	0.20922	0.20848	0.17568	0.1419	0.12364	0.17133	0.16048	0.20805	0.1365	0.0678	-0.058673	-0.070945	-0.0044323	0.10194	0.12553	0.10697	0.10216	0.11355	0.18709	0.20168	0.23212	0.22939	0.14315	0.11515	0.040705	0.079231	0.064207	0.10324	0.087266	0.051339
0.19602	0.1588	0.16362	0.18931	0.19288	0.22046	0.23338	0.24094	0.20757	0.17293	0.1504	0.12695	0.14355	0.17187	0.21875	0.22358	0.20253	0.15541	0.12056	0.10215	0.096975	0.093079	0.0739	0.055107	0.05854	0.074025	0.037998	0.01798	-0.044699	-0.045489	-0.064581	0.0024575	0.073136	0.14193	0.12357	0.097295	0.082973	0.089331	0.11205	0.097278	0.10067	0.074982	0.031776	0.025073	0.018926	0.059446	0.048789	0.036988	-0.0031477	0.00332
0.093098	0.23442	0.28168	0.24012	0.17731	0.15329	0.11502	0.097031	0.084119	0.09467	0.10407	0.14048	0.27148	0.35112	0.3632	0.27292	0.20521	0.11643	0.044645	0.048726	0.089197	0.093302	0.067671	0.18809	0.32118	0.3975	0.25256	0.15496	0.052172	0.033272	-0.029813	-0.025535	-0.023621	0.084876	0.17272	0.25312	0.25047	0.20198	0.21371	0.2144	0.23541	0.21321	0.15575	0.13901	0.12097	0.14102	0.14293	0.13333	0.11064	0.081077
0.22607	0.29578	0.31051	0.30659	0.25462	0.27937	0.23752	0.20352	0.13946	0.13091	0.14335	0.19243	0.28635	0.32613	0.29656	0.23352	0.18816	0.13638	0.11837	0.10789	0.14946	0.14013	0.08849	0.081368	0.12956	0.19425	0.1288	0.085243	0.012967	0.019872	-0.05589	-0.056822	-0.040509	0.044755	0.11184	0.16004	0.19742	0.17281	0.17358	0.17038	0.17892	0.149	0.065022	0.064886	0.061579	0.089164	0.072125	0.077306	0.0076163	-0.057365
0.41616	0.31448	0.27078	0.29401	0.30288	0.3396	0.33739	0.30592	0.2586	0.244	0.26172	0.27625	0.29245	0.26533	0.20663	0.19668	0.19575	0.21094	0.18203	0.20449	0.26885	0.28565	0.20537	0.13837	0.12518	0.16543	0.10299	0.048037	-0.029862	-0.026066	-0.052511	-0.025019	-0.01911	0.073449	0.10085	0.15597	0.18048	0.2045	0.22808	0.2134	0.19629	0.18947	0.11592	0.16554	0.14799	0.2211	0.1841	0.20078	0.15069	0.10715
0.33068	0.35298	0.3454	0.29764	0.23768	0.25118	0.25303	0.22942	0.15354	0.091288	0.069719	0.081957	0.12242	0.091991	0.025338	-0.012382	-0.013609	-0.0012586	0.00084179	0.083636	0.24599	0.29217	0.23271	0.1835	0.21197	0.26562	0.13948	0.066026	-0.024522	-0.0015103	-0.016449	-0.00023153	-0.0077242	0.043374	0.050101	0.071958	0.095519	0.12041	0.15358	0.13623	0.1509	0.15842	0.14905	0.24019	0.29106	0.37047	0.31577	0.2727	0.15901	0.047682
0.18828	0.21181	0.2297	0.22682	0.19806	0.1898	0.16715	0.15038	0.10677	0.10303	0.11082	0.14289	0.21161	0.25607	0.28127	0.2692	0.24932	0.21815	0.18899	0.19744	0.24698	0.26268	0.2064	0.16882	0.14803	0.16968	0.10655	0.077703	0.016828	0.015365	-0.024395	0.011073	0.031055	0.10559	0.15086	0.18019	0.18375	0.14323	0.14015	0.105	0.10404	0.10353	0.074208	0.094031	0.09594	0.1459	0.13733	0.12141	0.085836	0.058693
0.092482	0.15788	0.18142	0.17247	0.16319	0.17486	0.16736	0.14031	0.11548	0.099454	0.10279	0.13214	0.21525	0.27657	0.26479	0.23052	0.16732	0.12361	0.081595	0.089967	0.15512	0.16923	0.15065	0.15498	0.19509	0.23082	0.14801	0.10447	0.056617	0.065656	0.041759	0.048401	0.087363	0.15046	0.20872	0.23242	0.23133	0.16894	0.13156	0.084165	0.10668	0.099712	0.058964	0.071408	0.089374	0.16051	0.15354	0.14757	0.087049	0.040673
-0.76218	-0.69494	-0.55355	-0.36586	-0.23671	0.0040967	0.21872	0.33988	0.27495	0.23279	0.19427	0.27855	0.36866	0.4641	0.50074	0.57057	0.45506	0.37589	0.36195	0.37487	0.48907	0.38572	0.39086	0.22197	0.26034	0.42484	0.44014	0.47932	0.25128	0.25474	0.16635	0.41976	0.7132	1	0.91878	0.75297	0.65007	0.6875	0.84151	0.85246	0.68057	0.35782	0.10278	0.14428	0.1738	0.21409	0.14278	0.1311	0.065167	0.063602
1	0.72168	0.5263	0.46762	0.51216	0.64804	0.72724	0.67754	0.67994	0.74485	0.86278	0.8617	0.87078	0.75423	0.61444	0.50041	0.46368	0.4448	0.4356	0.50249	0.70546	0.71956	0.75542	0.60881	0.61826	0.62323	0.64732	0.76014	0.62841	0.545	0.34153	0.39605	0.5304	0.68472	0.62102	0.45721	0.36408	0.2806	0.26543	0.19618	0.18487	0.091788	0.00020139	0.07332	0.19181	0.27134	0.16893	0.17019	0.15411	0.20658
0.59313	0.3351	0.19428	0.23668	0.26128	0.32638	0.31582	0.32334	0.28323	0.28782	0.2601	0.2881	0.26775	0.16205	0.080259	0.040633	0.080172	0.063523	0.060256	0.066131	0.15705	0.1813	0.23554	0.15532	0.177	0.2248	0.26746	0.31141	0.20534	0.10338	-0.087618	-0.11599	-0.070142	0.075815	0.054717	0.03304	0.044448	0.065123	0.094978	0.028011	0.011108	-0.0033686	-0.0064306	0.057555	0.082636	0.12918	0.14189	0.13403	0.041156	-0.0181
0.19053	0.18547	0.19273	0.20641	0.24953	0.29699	0.28123	0.26997	0.19086	0.17995	0.15927	0.24001	0.29778	0.29057	0.23172	0.18598	0.16924	0.11905	0.11651	0.12765	0.20933	0.15291	0.1383	0.084055	0.081525	0.11329	0.085736	0.13117	0.035107	-0.011358	-0.11171	-0.092473	-0.069113	0.049836	0.069918	0.10111	0.10384	0.085057	0.082312	0.058728	0.08933	0.11201	0.069055	0.068392	0.034389	0.081432	0.065492	0.039155	-0.022116	-0.013803
0.67225	0.57157	0.53049	0.52967	0.49222	0.49256	0.50437	0.6126	0.75411	0.93864	1	0.95027	0.81886	0.6234	0.4311	0.3083	0.26974	0.31279	0.35269	0.43681	0.55885	0.61907	0.59471	0.47819	0.43869	0.53896	0.68101	0.80334	0.72984	0.6097	0.40002	0.3004	0.2506	0.28587	0.28331	0.30726	0.40559	0.43294	0.35672	0.23651	0.21956	0.26099	0.26208	0.341	0.37467	0.42219	0.46215	0.6348	0.76392	0.79749
1	0.6198	0.47923	0.59567	0.67709	0.72585	0.6749	0.62439	0.57724	0.65324	0.632	0.67708	0.6489	0.56807	0.47303	0.39814	0.41101	0.36818	0.44735	0.58655	0.82412	0.79953	0.68685	0.47493	0.3822	0.46647	0.56246	0.71889	0.57497	0.61515	0.49844	0.67433	0.63583	0.69972	0.46723	0.3112	0.18254	0.1457	0.10732	0.14947	0.20449	0.17656	0.15932	0.41055	0.79132	0.98543	0.94141	0.71334	0.55395	0.34419
1	0.64231	0.48078	0.51006	0.50237	0.45139	0.35243	0.32446	0.32017	0.35148	0.35103	0.34934	0.28846	0.18576	0.070977	0.034008	0.077117	0.14186	0.18636	0.19395	0.19914	0.16885	0.12514	0.10785	0.1605	0.22297	0.21779	0.20819	0.13668	0.10476	0.077526	0.15905	0.42686	0.62234	0.61721	0.41878	0.32284	0.2606	0.2546	0.192	0.23063	0.1933	0.16536	0.13811	0.14416	0.17636	0.23464	0.31404	0.37546	0.39061
0.096654	0.078784	0.091388	0.13084	0.16772	0.19004	0.1815	0.15827	0.14187	0.14743	0.14787	0.12162	0.087621	0.039336	0.031392	0.036355	0.054775	0.035357	0.0011308	-0.024154	0.027829	0.075471	0.12329	0.10533	0.092032	0.093857	0.063173	0.052517	0.0019813	-0.0096813	-0.011509	0.036286	0.082734	0.13007	0.1292	0.13618	0.13861	0.1287	0.13025	0.11127	0.12863	0.13245	0.10914	0.13403	0.16292	0.22326	0.22162	0.2029	0.15228	0.12865
0.91894	0.74126	0.59957	0.52216	0.51231	0.53754	0.49045	0.39275	0.27824	0.22726	0.18036	0.20414	0.31645	0.44931	0.52065	0.57864	0.63451	0.65672	0.62386	0.54878	0.5144	0.4237	0.3946	0.38849	0.47185	0.48947	0.41791	0.36516	0.25745	0.2327	0.14786	0.17333	0.24786	0.41811	0.49376	0.48788	0.45514	0.3926	0.34179	0.23501	0.28877	0.29993	0.22978	0.11922	0.068439	0.075022	0.047301	0.0017704	-0.040184	-0.052136
0.53833	0.39611	0.36745	0.40569	0.42077	0.4679	0.49643	0.6093	0.72039	0.92269	1	0.96816	0.82491	0.61814	0.37918	0.23353	0.20017	0.24029	0.27904	0.32627	0.44758	0.46139	0.40705	0.28154	0.24678	0.34308	0.35593	0.41008	0.26909	0.18865	-0.0091645	-0.014957	0.033029	0.1661	0.1735	0.11992	0.10011	0.018681	-0.064705	-0.18342	-0.22493	-0.18534	-0.19758	-0.11108	-0.089821	0.031538	0.069284	0.16932	0.18328	0.18556
0.70218	0.48737	0.33381	0.25119	0.25255	0.41355	0.59719	0.72041	0.69622	0.64567	0.60764	0.70569	0.87232	0.94479	0.78609	0.56205	0.36967	0.42949	0.6173	0.85895	0.96362	0.84185	0.6771	0.4937	0.40572	0.36981	0.28718	0.27398	0.22203	0.2221	0.088918	0.060548	0.049393	0.11719	0.077318	0.016694	0.016168	-0.042846	-0.079225	-0.11792	-0.023266	0.057577	0.014975	-0.0072987	-0.0053379	0.14131	0.20707	0.25005	0.20151	0.13771
0.48438	0.34424	0.24872	0.20918	0.2487	0.39177	0.52725	0.61215	0.58641	0.52962	0.41586	0.3331	0.26487	0.18475	0.094012	0.064663	0.077401	0.14558	0.26933	0.41536	0.51628	0.48877	0.39394	0.29132	0.25321	0.25622	0.19448	0.17918	0.10572	0.14081	0.053713	0.086046	0.10495	0.21271	0.21741	0.1956	0.19543	0.15065	0.1107	0.13245	0.248	0.35462	0.30656	0.31451	0.30636	0.34025	0.30561	0.30427	0.30809	0.27304
0.096286	0.13427	0.15003	0.13774	0.11414	0.091278	0.07025	0.056902	0.048135	0.05022	0.049348	0.049131	0.064342	0.068404	0.063529	0.040947	0.030203	0.02364	0.012853	0.0064127	0.0097823	0.017873	0.020458	0.023828	0.031549	0.038724	0.025035	0.011628	-0.0060786	-0.012259	0.025114	0.10498	0.18262	0.20351	0.16733	0.1251	0.10094	0.087092	0.11235	0.13864	0.16562	0.15103	0.11426	0.089852	0.084016	0.087207	0.080662	0.070154	0.05399	0.039491
0.094609	0.048573	0.016793	0.016071	0.013639	0.033274	0.038799	0.063228	0.072118	0.084026	0.083555	0.10389	0.12277	0.11461	0.073269	0.035522	0.012945	-0.0084687	-0.031577	-0.036785	-0.0080616	0.0039347	0.0026613	0.0089081	0.049937	0.088643	0.056602	0.027227	-0.027402	-0.033893	-0.030017	0.019675	0.05189	0.082897	0.087093	0.10853	0.11448	0.10142	0.17894	0.232	0.2734	0.19839	0.10541	0.081203	0.078108	0.10738	0.11763	0.11271	0.086734	0.056905
-0.10019	-0.16096	-0.1642	-0.10753	-0.0098558	0.054646	0.048278	-0.0015427	-0.029353	-0.0056362	0.013876	0.025235	0.050727	0.16499	0.19799	0.2279	0.16751	0.16949	0.20441	0.21011	0.25077	0.1788	0.13254	0.13852	0.17713	0.21112	0.11816	0.070108	-0.017708	-0.05616	-0.041988	0.018726	0.0956	0.10952	0.13847	0.14731	0.16585	0.10972	0.21813	0.31336	0.39154	0.27278	0.13721	0.13233	0.14135	0.17557	0.15238	0.17832	0.19027	0.14785
0.26238	0.1769	0.18971	0.32622	0.42358	0.44557	0.3619	0.35477	0.30165	0.25109	0.14182	0.11726	0.17024	0.20887	0.18838	0.11135	0.075209	0.076429	0.075505	0.08114	0.11881	0.13015	0.14075	0.18319	0.28891	0.35845	0.30577	0.22686	0.12818	0.094927	0.14661	0.23714	0.32793	0.3358	0.35094	0.35027	0.38132	0.3997	0.59687	0.64567	0.59433	0.36167	0.22351	0.20779	0.20789	0.32088	0.37246	0.42583	0.33903	0.32578
0.19237	0.14106	0.14692	0.19274	0.24456	0.28988	0.31916	0.2645	0.21795	0.15786	0.17689	0.17608	0.19713	0.20233	0.24526	0.31353	0.37977	0.40746	0.37722	0.36976	0.36776	0.34755	0.30675	0.23022	0.21723	0.18357	0.14399	0.12662	0.098508	0.12901	0.077687	0.09398	0.10303	0.20061	0.21965	0.22422	0.22508	0.19775	0.14861	0.083429	0.0859	0.096779	0.057263	0.069866	0.074468	0.13479	0.1355	0.14274	0.078866	0.0062974
0.21313	0.14243	0.11406	0.1377	0.15641	0.18575	0.18874	0.18041	0.16169	0.15524	0.14756	0.16896	0.18722	0.18799	0.13422	0.097952	0.067734	0.046867	0.016978	0.01735	0.038291	0.028632	0.015363	0.015166	0.040372	0.059658	0.021826	0.01785	-0.016421	-0.0139	-0.045048	-0.026188	0.0036715	0.055003	0.057019	0.054707	0.045552	0.028927	0.028542	0.015695	0.029073	0.024899	0.0046214	0.020834	0.017041	0.058003	0.054311	0.080472	0.06264	0.068061
0.19558	0.28379	0.25869	0.1153	0.13398	0.16533	0.16726	0.14255	0.10352	0.092749	0.11932	0.14184	0.14057	0.11202	0.086594	0.082807	0.093798	0.084131	0.09514	0.10255	0.15664	0.15889	0.11755	0.04945	0.032232	0.029774	0.0013319	-0.010483	-0.024743	0.013343	-0.0057534	0.013666	0.021389	0.051156	0.061074	0.078859	0.10589	0.093846	0.073372	0.057215	0.076878	0.088371	0.061581	0.069233	0.074219	0.1152	0.1167	0.13598	0.080165	0.04713
0.020834	-0.035026	-0.061147	-0.056883	-0.0085131	0.090772	0.18345	0.2571	0.2799	0.28113	0.23512	0.18713	0.14876	0.12424	0.078487	0.037036	0.021766	0.016684	0.024653	0.038402	0.079345	0.075947	0.063644	0.034192	0.049642	0.07617	0.055123	0.060418	0.0094387	-0.013383	-0.098311	-0.10297	-0.045782	0.081696	0.1532	0.20745	0.2563	0.2701	0.24936	0.22978	0.46831	0.66189	0.79183	0.90088	0.98108	1	0.76595	0.57091	0.41456	0.30559
-0.024206	0.02515	0.10579	0.22629	0.18289	0.17907	0.13124	0.11429	0.071172	0.073321	0.062539	0.073292	0.14543	0.18795	0.16164	0.045515	-0.0183	-0.028621	-0.02031	-0.012342	0.024923	0.029799	0.083928	0.15666	0.41986	0.65509	0.68725	0.6076	0.30553	0.19064	-0.035397	-0.027839	0.0036808	0.26493	0.44359	0.55081	0.54818	0.45571	0.42335	0.4366	0.54339	0.59474	0.58847	0.62811	0.63497	0.60064	0.48078	0.41498	0.38384	0.44119
0.18061	0.13056	0.11946	0.14077	0.15594	0.16202	0.16351	0.16349	0.17121	0.17506	0.17025	0.17112	0.17473	0.1594	0.10063	0.068222	0.041439	0.066295	0.064639	0.08614	0.10354	0.093609	0.070715	0.033307	0.043183	0.066513	0.057994	0.045037	0.0040076	0.0057122	0.0088697	0.032882	0.054925	0.088412	0.10258	0.10101	0.10972	0.11482	0.13558	0.11657	0.1035	0.087196	0.048769	0.08297	0.11049	0.14025	0.11683	0.093455	0.065366	0.029265
0.10105	0.13826	0.14861	0.13938	0.13102	0.13477	0.11816	0.092624	0.082845	0.0895	0.078325	0.12948	0.22901	0.27424	0.24273	0.15915	0.12548	0.083856	0.063202	0.048983	0.063023	0.045493	0.024791	-0.0082658	-0.0043559	0.048673	0.074393	0.10218	0.035763	-0.0073298	-0.038333	-0.0084036	0.01705	0.056894	0.09084	0.12413	0.1382	0.10285	0.095442	0.074321	0.081524	0.050752	-0.008294	-0.010683	0.0065536	0.068739	0.065618	0.071441	0.033328	0.014539
0.33082	0.28173	0.23946	0.20089	0.20678	0.20575	0.16253	0.12654	0.10241	0.12558	0.15094	0.16726	0.19937	0.20604	0.21389	0.20904	0.20158	0.16327	0.10916	0.113	0.16697	0.17646	0.12312	0.047909	0.052736	0.072396	0.050368	0.046965	-0.0018241	0.011681	-0.0083471	0.043427	0.08781	0.16398	0.1752	0.15668	0.12235	0.090739	0.10623	0.088991	0.080445	0.063703	0.033299	0.097341	0.116	0.15319	0.08143	0.047683	-0.0050687	-0.0015083
0.029344	-0.00080145	-0.010542	0.018054	0.043345	0.059717	0.047635	0.02198	0.011498	-0.0029912	0.00050441	-0.003995	0.047373	0.099075	0.15385	0.18838	0.18797	0.17775	0.12789	0.08873	0.076666	0.060734	0.054023	0.032502	0.017108	0.020408	-0.001068	0.01351	-0.019381	-0.025924	-0.041945	-0.0043193	0.020226	0.033982	0.023433	0.034688	0.08372	0.086611	0.098049	0.079625	0.093292	0.090773	0.052432	0.042976	0.062853	0.098844	0.1089	0.074392	0.053174	0.06077
0.831	0.57854	0.49919	0.49707	0.66227	0.82905	0.9383	1	0.91571	0.85488	0.72817	0.5878	0.44247	0.32652	0.27197	0.25561	0.24093	0.19374	0.17042	0.14965	0.17739	0.17925	0.17143	0.19031	0.25267	0.34404	0.2823	0.2188	0.085642	0.08344	0.33894	0.67814	0.91279	0.81776	0.61008	0.48052	0.39093	0.34063	0.41869	0.4799	0.52203	0.39608	0.26138	0.21808	0.24043	0.25835	0.19444	0.12449	0.085238	0.12944
0.082435	0.0596	0.051186	0.06436	0.063398	0.066507	0.055148	0.049021	0.04288	0.044546	0.054878	0.0592	0.072144	0.069449	0.065456	0.059516	0.050872	0.044862	0.029741	0.030024	0.040458	0.030304	0.0069875	0.0014913	0.022253	0.050936	0.041902	0.039401	0.018782	0.025248	0.015965	0.026226	0.018899	0.029143	0.023761	0.035894	0.047011	0.05172	0.047218	0.033248	0.025368	0.017458	0.00055156	0.020305	0.029698	0.046115	0.038143	0.034611	0.020962	0.011702
0.26705	0.20629	0.2001	0.24381	0.26121	0.27918	0.25696	0.24907	0.24704	0.29105	0.33804	0.40733	0.47829	0.50461	0.50424	0.49886	0.50841	0.51296	0.55613	0.54868	0.54796	0.48968	0.51204	0.62231	0.82206	1	0.95137	0.80905	0.55322	0.39861	0.24342	0.26185	0.29635	0.488	0.69796	0.85267	0.83794	0.66822	0.55024	0.44538	0.36129	0.28535	0.20864	0.19875	0.18053	0.16668	0.11074	0.064428	0.028	0.025468
0.86673	0.77198	0.74833	0.77917	0.75911	0.67275	0.54219	0.38269	0.35705	0.40115	0.50006	0.57864	0.61939	0.61043	0.51191	0.42337	0.35752	0.33533	0.32303	0.27411	0.21836	0.12549	0.050925	-0.010734	-0.0040592	0.098313	0.15341	0.17429	0.09271	0.077651	0.20968	0.47257	0.73241	0.88834	0.8703	0.746	0.76425	0.8596	1	0.93709	0.77666	0.6411	0.50618	0.47899	0.45581	0.46994	0.50742	0.56394	0.52717	0.46539
0.86412	0.6681	0.58574	0.63526	0.67196	0.6934	0.62942	0.60362	0.57924	0.67356	0.79948	0.93444	1	0.99076	0.91913	0.85121	0.83692	0.87726	0.89833	0.84863	0.78282	0.68817	0.6623	0.71409	0.83034	0.85693	0.74025	0.59895	0.44989	0.33617	0.19759	0.12213	0.081719	0.068487	0.030839	-0.013809	-0.022804	-0.02156	-0.0035837	-0.034024	-0.027038	-0.017277	-0.007445	-0.0026091	0.0018625	0.045141	0.082496	0.1163	0.098386	0.05646
0.014419	0.012824	0.022031	0.109	0.27613	0.41976	0.45891	0.42151	0.39441	0.37096	0.26087	0.15072	0.061125	0.024983	0.02426	0.049746	0.04146	0.0052255	-0.044187	-0.05597	0.058405	0.24344	0.51001	0.62239	0.60666	0.48425	0.37216	0.3449	0.27742	0.22044	0.14844	0.1925	0.3136	0.47373	0.5896	0.67905	0.70904	0.64348	0.54875	0.45713	0.41543	0.35174	0.2653	0.26404	0.37538	0.63985	0.87619	1	0.96985	0.8299
0.052607	0.028851	0.018444	0.030077	0.041544	0.059302	0.065048	0.072605	0.058236	0.048002	0.030489	0.026445	0.027496	0.029569	0.026993	0.026302	0.039535	0.062746	0.082194	0.090893	0.093201	0.08716	0.079222	0.074845	0.078502	0.081315	0.072653	0.067474	0.052677	0.045492	0.021662	0.010506	-0.0019561	-0.0071119	-0.017332	-0.018637	-0.012569	-0.0030179	0.0057795	0.0080973	0.012776	0.011312	0.0024329	-0.0059996	-0.016189	-0.013095	-0.0098956	0.0034773	0.014924	0.025622
0.76511	0.6249	0.56079	0.58835	0.70904	0.80318	0.88407	0.9386	1	0.9562	0.83142	0.71571	0.67825	0.68473	0.56857	0.43533	0.28185	0.23186	0.20241	0.20091	0.23826	0.19354	0.14499	0.069629	0.10002	0.12609	0.071644	0.15629	0.091036	0.11892	-0.091415	-0.057547	-0.05145	0.074361	0.060282	0.082414	0.16982	0.18876	0.28616	0.3352	0.45309	0.39599	0.25231	0.25318	0.29482	0.32201	0.19354	0.09677	0.0098195	0.042296
0.94454	0.72519	0.67196	0.77488	0.81566	0.90182	0.90207	0.91447	0.84217	0.86261	0.87649	0.92507	1	0.89843	0.79208	0.69793	0.68721	0.69507	0.70816	0.75473	0.82654	0.73018	0.64174	0.46621	0.38708	0.39548	0.29621	0.30455	0.074213	-0.015615	-0.18019	-0.093049	0.023876	0.18847	0.13708	0.089046	0.069474	0.07489	0.059522	-0.024705	-0.026297	-0.016498	-0.00048237	0.1052	0.18484	0.25245	0.23919	0.30435	0.26682	0.28181
0.067376	0.11362	0.12569	0.12118	0.10214	0.11322	0.11214	0.10613	0.099938	0.10301	0.098761	0.11444	0.16121	0.24762	0.27136	0.2616	0.19154	0.15393	0.11868	0.10529	0.11493	0.096393	0.084751	0.087202	0.10402	0.11428	0.060241	0.047946	0.012849	0.016177	-0.0059042	0.01758	0.033445	0.088767	0.10651	0.11618	0.097625	0.097116	0.121	0.1151	0.096195	0.054421	0.019317	0.028571	0.052134	0.085109	0.070128	0.04421	0.0096171	-0.0072023
0.039979	-0.030374	0.057463	0.26811	0.3516	0.4359	0.50269	0.64364	0.65829	0.63596	0.49604	0.49367	0.41962	0.27305	0.044115	-0.027315	0.034716	0.088371	0.08258	0.10585	0.2775	0.33286	0.41647	0.30483	0.39935	0.43994	0.35754	0.3669	0.17726	0.086571	-0.24617	-0.21662	0.030657	0.37938	0.38581	0.35087	0.48936	0.5511	0.60649	0.43722	0.52973	0.57333	0.55415	0.80517	0.88746	1	0.66375	0.44399	0.17033	0.013506
0.43866	0.28131	0.21122	0.22842	0.29125	0.35587	0.29911	0.1991	0.062071	0.05071	0.039044	0.011206	0.048948	0.044744	0.11883	0.15728	0.29404	0.41198	0.42359	0.35882	0.25581	0.15184	0.088239	0.072669	0.089637	0.065829	-0.070186	-0.10893	-0.16758	-0.1578	-0.19634	-0.1049	-0.018389	0.070475	0.13661	0.27873	0.43511	0.43492	0.43872	0.44771	0.45805	0.29149	0.018119	-0.067385	0.048215	0.38529	0.57764	0.61173	0.42751	0.25062
0.36046	0.2217	0.13349	0.11186	0.11338	0.13148	0.15987	0.18719	0.18993	0.18294	0.18255	0.22355	0.33884	0.48421	0.63139	0.66065	0.59338	0.50281	0.42076	0.36033	0.31151	0.24304	0.17442	0.098864	0.077643	0.082586	0.036569	0.018824	-0.0077548	-0.0043018	-0.049174	-0.04656	0.0019344	0.15019	0.33701	0.61399	0.87579	0.92116	0.7895	0.55354	0.41555	0.32855	0.23368	0.22213	0.21607	0.29923	0.34436	0.39154	0.3425	0.27103
0.29635	0.18412	0.13942	0.16545	0.19493	0.22557	0.22143	0.20279	0.18568	0.1927	0.20647	0.21023	0.22907	0.23894	0.24134	0.221	0.18541	0.12034	0.06104	0.025587	0.052298	0.054632	0.036657	-0.0053754	-0.013726	0.027309	0.011552	0.025579	-0.024655	-0.014651	-0.032352	-0.00098037	0.037842	0.096284	0.1038	0.11003	0.094102	0.090772	0.10463	0.11531	0.12254	0.091066	0.02902	0.021444	0.033203	0.068407	0.057826	0.028174	-0.0024216	0.003204
0.50473	0.50945	0.45869	0.38964	0.2826	0.23513	0.14696	0.11843	0.11657	0.21359	0.28502	0.29974	0.23537	0.1631	0.2162	0.42952	0.69348	0.88677	0.92148	0.8674	0.76393	0.59927	0.43921	0.32697	0.3512	0.43577	0.39982	0.34178	0.18132	0.19167	0.23413	0.40856	0.4644	0.50881	0.54845	0.6928	0.8875	0.97036	1	0.93934	0.81079	0.65384	0.51529	0.63846	0.79086	0.87394	0.73148	0.52448	0.27148	0.077263
0.84163	0.82337	0.76371	0.64414	0.52537	0.46801	0.4458	0.37559	0.34487	0.3869	0.44235	0.46184	0.49807	0.50316	0.64345	0.78277	0.98613	1	0.90588	0.74508	0.61	0.47805	0.37294	0.40874	0.54201	0.65539	0.52128	0.34633	0.1614	0.10494	0.037932	0.0060901	-0.0080796	0.096654	0.24658	0.36729	0.40812	0.40782	0.46334	0.55156	0.58595	0.56778	0.54569	0.73384	0.87188	0.89833	0.70966	0.54097	0.33269	0.13171
0.16692	0.14306	0.14403	0.15549	0.14479	0.1423	0.12751	0.1238	0.10258	0.10319	0.099244	0.10216	0.10628	0.10281	0.097416	0.09463	0.078654	0.052605	0.020485	0.013492	0.028474	0.023069	0.013455	-0.0058629	-0.0027018	0.018443	0.014882	0.023806	-0.0011996	-0.0078092	-0.011666	0.029879	0.078191	0.1053	0.09382	0.078981	0.078446	0.067437	0.10491	0.12188	0.13386	0.091464	0.048491	0.046358	0.067362	0.1009	0.0961	0.073459	0.034502	0.024354
0.19205	0.10454	0.043318	0.0087763	0.00023457	0.02356	0.051341	0.067204	0.056163	0.048713	0.04837	0.12362	0.4026	0.7573	0.99269	0.95383	0.75852	0.5687	0.4113	0.30345	0.23122	0.16923	0.11548	0.065428	0.035077	0.020425	-0.0066055	-0.0068225	-0.015001	-0.0028514	-0.018284	-0.006596	0.015192	0.15595	0.45132	0.78997	1	0.91717	0.71163	0.47826	0.32598	0.22362	0.14588	0.1212	0.12722	0.18297	0.22054	0.23163	0.18789	0.12888
0.27654	0.20808	0.18869	0.21793	0.26054	0.32498	0.51798	0.69484	0.78705	0.65596	0.57097	0.59775	0.69917	0.64623	0.48313	0.30267	0.18317	0.12446	0.10758	0.14698	0.24506	0.28383	0.31483	0.21343	0.194	0.14758	0.081272	0.057775	0.0087273	0.0088929	-0.11421	-0.1377	-0.081254	0.066027	0.11262	0.077475	0.12399	0.094371	0.14933	0.17346	0.28716	0.29621	0.1359	0.080649	0.04189	0.11142	0.094073	0.14783	0.095121	0.042353
0.096937	0.096504	0.090078	0.095034	0.091046	0.11573	0.11167	0.10587	0.077838	0.087555	0.083758	0.1037	0.11187	0.10538	0.091129	0.077968	0.074166	0.050142	0.022578	0.013476	0.029672	0.019247	-0.0064668	-0.0257	-0.0049703	0.025531	0.013751	0.024497	0.0024544	0.0098888	-0.01177	0.0022103	0.0078143	0.029077	0.028487	0.035055	0.044964	0.047434	0.060925	0.053411	0.061525	0.053343	0.01676	0.019127	0.010634	0.033924	0.02565	0.023222	-0.0026572	-0.018296
0.79756	0.44595	0.27354	0.33976	0.46408	0.65051	0.74517	0.74471	0.67036	0.53553	0.50725	0.47024	0.60583	0.63541	0.6709	0.65766	0.6536	0.59742	0.50688	0.55263	0.84701	1	0.95276	0.71809	0.58421	0.56787	0.37915	0.26204	0.024129	-0.078614	-0.21306	-0.1558	-0.063593	0.14381	0.26091	0.51915	0.80167	0.92243	0.92731	0.81649	0.79031	0.67601	0.44175	0.42382	0.39378	0.45436	0.30759	0.23775	0.082737	-0.0096449
0.77063	0.59747	0.46212	0.37549	0.34135	0.33776	0.2973	0.29751	0.38014	0.57845	0.69918	0.87336	0.96479	1	0.83046	0.66808	0.52981	0.42091	0.36997	0.32716	0.41625	0.41179	0.43685	0.42488	0.46844	0.488	0.36028	0.234	0.074883	0.044429	0.0019139	0.056515	0.085892	0.21276	0.30054	0.33699	0.33242	0.26175	0.24677	0.15862	0.096775	0.066347	0.066812	0.14997	0.18257	0.25903	0.25803	0.28489	0.24395	0.21861
0.20945	0.23407	0.20968	0.19036	0.15334	0.18876	0.17037	0.15784	0.10679	0.09001	0.10292	0.13166	0.18472	0.15296	0.12013	0.079012	0.081924	0.0741	0.071491	0.097071	0.16212	0.16062	0.14059	0.15577	0.20827	0.25721	0.1594	0.11551	0.013721	0.0094024	-0.05666	-0.034576	0.010326	0.092546	0.13458	0.15302	0.19086	0.1409	0.12891	0.10249	0.12953	0.11284	0.053028	0.10072	0.13816	0.20138	0.18656	0.14699	0.082365	0.0023919
0.24521	0.20981	0.1889	0.19002	0.19414	0.21074	0.19958	0.19435	0.17942	0.18055	0.1753	0.15731	0.16195	0.18036	0.18834	0.17843	0.14639	0.11095	0.091402	0.1155	0.17318	0.1788	0.14002	0.12491	0.15818	0.2335	0.24094	0.25086	0.20551	0.18923	0.15594	0.15089	0.14819	0.16731	0.17499	0.18558	0.18683	0.17321	0.18332	0.16427	0.16369	0.12275	0.088089	0.085185	0.091454	0.12749	0.13698	0.13756	0.095061	0.064471
0.14849	0.19261	0.21049	0.21817	0.2117	0.21591	0.18138	0.14569	0.11804	0.13797	0.13663	0.17698	0.2328	0.28187	0.26344	0.202	0.15968	0.10769	0.09257	0.063001	0.10801	0.098172	0.075886	0.075436	0.11268	0.17054	0.10806	0.07309	0.012014	0.010526	-0.034765	-0.025679	-0.016078	0.067219	0.12794	0.17794	0.19377	0.16142	0.16215	0.13609	0.13956	0.13314	0.086798	0.10946	0.11825	0.18771	0.18676	0.1929	0.14223	0.098038
0.35021	0.26542	0.23702	0.27867	0.3237	0.34689	0.32589	0.29343	0.27339	0.26596	0.26837	0.40069	0.7962	1	0.99846	0.69254	0.50173	0.36514	0.26348	0.23279	0.27848	0.3032	0.21447	0.11506	0.10202	0.15859	0.090758	0.049429	-0.028795	-0.00065862	-0.069802	-0.027558	0.040738	0.40849	0.75861	0.97849	0.87938	0.58754	0.39761	0.2535	0.2375	0.20578	0.10883	0.1244	0.11952	0.18356	0.1525	0.1613	0.11908	0.070293
0.28387	0.1956	0.17197	0.21046	0.26853	0.32397	0.39995	0.39179	0.38456	0.31634	0.30564	0.43999	0.7517	1	0.99633	0.78517	0.57327	0.42257	0.31549	0.31028	0.36107	0.31559	0.1912	0.044821	0.0012848	0.0028327	-0.126	-0.12724	-0.17533	-0.041161	-0.09869	-0.015144	0.073235	0.43168	0.71501	0.95075	0.96975	0.78623	0.59811	0.37965	0.33648	0.27207	0.17153	0.12777	0.063429	0.12282	0.12219	0.15253	0.029733	-0.10618
0.11288	0.11176	0.11634	0.10909	0.089091	0.078545	0.070602	0.067553	0.046306	0.043649	0.03643	0.058185	0.10394	0.13147	0.11236	0.071021	0.041672	0.030455	0.016862	0.033357	0.079815	0.08546	0.08195	0.074131	0.092802	0.088448	0.02664	-0.004513	-0.047883	-0.043212	-0.060716	-0.028025	-0.0053015	0.034752	0.03622	0.059718	0.074725	0.070916	0.11065	0.15008	0.19715	0.17053	0.11281	0.088976	0.076159	0.083594	0.072359	0.072367	0.051992	0.036997
0.278	0.28804	0.26302	0.24492	0.16629	0.13472	0.092989	0.10663	0.10233	0.12366	0.050928	0.031383	0.018435	0.0071932	-0.072222	-0.13218	-0.13689	-0.077389	0.0082078	0.099139	0.21751	0.26011	0.29234	0.22851	0.15498	0.13626	0.12822	0.18433	0.13258	0.11377	0.036593	0.035198	0.065986	0.16316	0.23833	0.28586	0.36974	0.37783	0.36494	0.28632	0.18503	0.09965	-0.034886	-0.077675	-0.063744	0.026291	0.16367	0.26095	0.29256	0.29328
0.42633	0.4114	0.38766	0.37307	0.40798	0.52254	0.71242	0.8872	1	0.96793	0.86625	0.78518	0.71663	0.6743	0.5705	0.50349	0.41011	0.38374	0.33517	0.32473	0.27499	0.26494	0.29881	0.3303	0.38163	0.43196	0.49792	0.55212	0.5248	0.4645	0.37246	0.34079	0.29376	0.2578	0.17038	0.12288	0.10685	0.10254	0.098784	0.067536	0.030797	-0.0052581	0.030611	0.15565	0.2981	0.37317	0.39583	0.39537	0.40527	0.41311
0.44388	0.41736	0.47517	0.57933	0.72661	0.93719	1	0.95903	0.84258	0.8267	0.79514	0.73818	0.68754	0.60419	0.47451	0.36896	0.30905	0.30282	0.2621	0.21978	0.27363	0.2582	0.36441	0.2853	0.35285	0.33681	0.27518	0.31769	0.19386	0.10846	-0.12176	-0.061215	0.059557	0.291	0.26228	0.20684	0.16164	0.07661	0.069768	0.11726	0.23048	0.33214	0.17757	0.17612	0.11684	0.23805	0.19161	0.17605	0.038269	0.070244
0.85795	0.71539	0.65042	0.68477	0.72266	0.89084	1	0.94832	0.79501	0.69414	0.6657	0.59751	0.52881	0.30679	0.14688	0.082105	0.16278	0.26207	0.30649	0.2686	0.26988	0.19402	0.18628	0.055592	0.02075	0.028226	-0.01021	0.07875	0.057653	0.076084	-0.033341	0.023444	0.15019	0.22995	0.1335	0.068787	0.026973	0.034546	-0.021651	-0.0055381	0.027184	0.059631	0.013925	0.078728	0.18324	0.24584	0.17734	0.13596	0.079306	0.14833
0.92102	0.6068	0.44446	0.44623	0.40082	0.45384	0.35992	0.40793	0.39079	0.63607	0.694	0.72074	0.53533	0.38613	0.25162	0.24425	0.22927	0.23504	0.2122	0.2524	0.27918	0.26437	0.24934	0.16116	0.11855	0.074513	0.12348	0.2369	0.25618	0.24056	0.14373	0.16262	0.23454	0.31872	0.20055	0.063691	0.0028872	-0.051084	-0.066504	-0.067679	0.2196	0.51428	0.63708	0.71002	0.68365	0.83263	0.93485	0.85587	0.57531	0.14575
0.55578	0.57337	0.51935	0.44898	0.58035	0.79674	0.97454	1	0.88827	0.72004	0.52999	0.56849	0.63657	0.68073	0.50323	0.38754	0.30814	0.31216	0.27735	0.31118	0.39551	0.37709	0.35768	0.26943	0.39961	0.4584	0.41679	0.33208	0.19952	0.10928	-0.072079	-0.03469	0.038224	0.2025	0.17567	0.22101	0.28782	0.29329	0.20994	0.14283	0.28191	0.48691	0.4529	0.34057	0.13338	0.046918	-0.068373	-0.085995	-0.066637	0.086016
0.52073	0.48994	0.48277	0.51096	0.56398	0.65911	0.70585	0.69721	0.66078	0.67543	0.71282	0.7829	0.79379	0.78171	0.6747	0.67029	0.71967	0.76651	0.73035	0.66549	0.67165	0.70138	0.76887	0.77295	0.80742	0.77624	0.6546	0.6109	0.4814	0.51141	0.37029	0.40565	0.40642	0.51367	0.49115	0.42084	0.35941	0.27807	0.24892	0.19686	0.15623	0.12473	0.0035603	0.0072838	0.022704	0.11995	0.12588	0.13403	0.13936	0.15872
1	0.68723	0.54474	0.56524	0.57985	0.62682	0.60571	0.51133	0.42525	0.43583	0.45962	0.50174	0.49698	0.4652	0.34058	0.27721	0.236	0.23738	0.22184	0.22129	0.23651	0.21009	0.25916	0.24894	0.254	0.21315	0.21912	0.28401	0.26936	0.25348	0.15934	0.17488	0.21223	0.35576	0.33152	0.27032	0.19333	0.15407	0.14185	0.077349	0.10412	0.083017	0.071093	0.11892	0.18476	0.22189	0.17034	0.15894	0.12358	0.095869
0.37514	0.52052	0.57654	0.4783	0.41595	0.3698	0.39396	0.40349	0.41264	0.39044	0.30625	0.27123	0.44934	0.61808	0.63592	0.48555	0.39024	0.33212	0.27457	0.20611	0.2543	0.23833	0.27239	0.41344	0.59947	0.69114	0.52552	0.39777	0.22924	0.11215	-0.0018528	0.046871	0.12323	0.33855	0.45837	0.52213	0.46156	0.33565	0.30707	0.22783	0.21648	0.19467	0.12856	0.11679	0.03911	0.041777	0.024912	0.026635	0.026009	-0.020673
0.2122	0.11093	0.092105	0.12734	0.146	0.16202	0.18154	0.1996	0.20198	0.23372	0.25258	0.24828	0.20955	0.13511	0.092416	0.066161	0.067192	0.062911	0.068938	0.10301	0.15906	0.16065	0.13132	0.059032	0.052653	0.074415	0.09925	0.11065	0.06937	0.031879	-0.051045	-0.069259	-0.061662	0.0082299	0.024193	0.042308	0.078909	0.078971	0.059079	0.015317	0.05046	0.11197	0.14991	0.22254	0.26149	0.29462	0.28455	0.30357	0.29084	0.26058
0.41574	0.23728	0.25712	0.4089	0.48042	0.56377	0.62056	0.71345	0.6895	0.6475	0.56076	0.55195	0.50889	0.41611	0.28017	0.27543	0.24632	0.24562	0.24653	0.37122	0.49947	0.49559	0.44506	0.3203	0.26264	0.22069	0.099842	0.06622	-0.075042	-0.093076	-0.24253	-0.18748	-0.084002	0.070302	0.050203	0.023064	0.078996	0.051556	0.003302	-0.065945	0.019722	0.13017	0.18742	0.39733	0.57059	0.83072	0.76909	0.62584	0.27335	0.044444
0.10598	0.076539	0.072336	0.087389	0.10075	0.12063	0.12827	0.13179	0.13098	0.13334	0.14467	0.1653	0.17722	0.16659	0.1231	0.10868	0.10116	0.1034	0.089556	0.092806	0.1166	0.1108	0.080274	0.041639	0.047061	0.067328	0.055397	0.050454	0.013961	-0.0017568	-0.029461	-0.010311	0.015274	0.043407	0.034838	0.029793	0.036942	0.040705	0.046379	0.038254	0.041614	0.045967	0.028037	0.034201	0.013681	0.018516	0.0045714	0.020047	0.014304	0.011178
0.43441	0.40621	0.35288	0.32863	0.30773	0.27873	0.26203	0.24638	0.2452	0.19188	0.15856	0.13893	0.13764	0.2066	0.2981	0.34684	0.36175	0.36841	0.39302	0.34492	0.2982	0.22928	0.15191	0.090957	0.080009	0.084285	0.0063157	-0.030479	-0.083081	-0.085747	-0.11057	-0.069411	-0.019563	0.020497	0.0035486	-0.014798	-0.023875	-0.028256	0.019712	0.043655	0.073295	0.061014	0.025067	0.062239	0.16584	0.32147	0.40727	0.37598	0.35003	0.32277
1	0.86109	0.80127	0.82727	0.8649	0.88156	0.84445	0.87334	0.88397	0.9327	0.88418	0.83021	0.68948	0.52182	0.32546	0.2308	0.19226	0.2173	0.24991	0.34027	0.48788	0.5704	0.64772	0.56026	0.5513	0.47751	0.42087	0.3183	0.24065	0.225	0.17987	0.19291	0.26587	0.39996	0.39169	0.369	0.42018	0.49133	0.49014	0.45581	0.56524	0.74817	0.80849	0.79966	0.68809	0.64369	0.56246	0.53778	0.44554	0.32675
1	0.52456	0.2514	0.31132	0.30658	0.42996	0.39065	0.41618	0.38144	0.59376	0.58706	0.62505	0.49575	0.39116	0.26198	0.14052	0.093386	-0.036731	0.030374	0.11887	0.39545	0.39838	0.35429	0.22883	0.19245	0.37394	0.5421	0.77242	0.60841	0.56053	0.31669	0.53521	0.55351	0.74954	0.41593	0.15961	-0.034631	-0.043691	0.0024381	0.022117	0.036871	0.029917	0.012259	0.33067	0.66862	0.91337	0.90193	0.73664	0.60945	0.41499
0.0435	-0.0044108	-0.02315	0.0014762	0.058577	0.10847	0.14228	0.17464	0.24113	0.26692	0.25593	0.22303	0.28933	0.2777	0.24945	0.15674	0.11893	0.096984	0.091594	0.11062	0.19576	0.23877	0.29086	0.24955	0.29241	0.38864	0.43129	0.49773	0.35704	0.25541	0.075527	0.078118	0.12804	0.31073	0.45598	0.51573	0.45524	0.28296	0.1951	0.14237	0.31236	0.45988	0.50127	0.43572	0.34118	0.33485	0.27611	0.25258	0.16775	0.089281
0.2468	0.18161	0.17395	0.20296	0.22801	0.26767	0.26017	0.25878	0.23887	0.24414	0.24788	0.43285	0.7677	1	0.94723	0.71428	0.53295	0.54418	0.68222	0.79756	0.76253	0.57291	0.40499	0.26285	0.20275	0.17829	0.11544	0.089475	0.03335	0.012727	-0.047539	-0.053873	-0.028879	0.027358	0.055096	0.076964	0.095153	0.051963	0.033336	-0.021264	0.0026832	0.022854	0.027492	0.039639	0.026212	0.034745	0.029867	0.015758	-0.0020878	0.022563
0.18911	0.16394	0.15298	0.14331	0.14346	0.14744	0.13962	0.11638	0.098189	0.11793	0.12487	0.17921	0.26045	0.28047	0.22236	0.14028	0.096746	0.070123	0.050791	0.043457	0.085793	0.059062	0.057946	0.039485	0.077639	0.12453	0.10901	0.11277	0.034885	0.019082	-0.045166	-0.032328	-0.036869	0.015598	0.042187	0.080208	0.11933	0.10267	0.10917	0.084571	0.091648	0.074714	0.030144	0.07089	0.086722	0.12654	0.0976	0.084028	0.031344	-0.0013944
0.16117	0.22579	0.27991	0.28606	0.25997	0.23063	0.20037	0.1812	0.14449	0.13627	0.14314	0.14629	0.13837	0.11592	0.093379	0.09865	0.096135	0.084942	0.081694	0.08451	0.13984	0.1424	0.13976	0.092588	0.085949	0.10021	0.079832	0.072419	0.029413	0.05144	0.062591	0.096869	0.11991	0.14794	0.16392	0.17163	0.16281	0.15003	0.16861	0.14626	0.12823	0.07969	0.028372	0.077944	0.12624	0.18676	0.14798	0.096827	0.051981	0.022963
0.14736	0.1372	0.13003	0.16201	0.21885	0.28274	0.30025	0.25443	0.20933	0.16319	0.11986	0.092723	0.087826	0.10685	0.11792	0.11443	0.092622	0.065261	0.057282	0.057691	0.070134	0.031554	0.016318	-0.013405	0.038289	0.058058	0.030275	-0.0080395	-0.061586	-0.074203	-0.084891	-0.039098	0.020778	0.080035	0.11871	0.14351	0.17128	0.15667	0.18845	0.16768	0.14457	0.064307	-0.03044	-0.037472	0.0093176	0.092761	0.11351	0.10313	0.097113	0.075065
0.16581	0.15429	0.15488	0.18608	0.21291	0.25887	0.2563	0.22106	0.19066	0.18152	0.17184	0.16955	0.1537	0.13555	0.066459	0.067397	0.086861	0.11125	0.10324	0.11376	0.15438	0.15731	0.12364	0.076399	0.080368	0.083981	0.061592	0.042066	0.0067601	0.033161	0.0089448	0.054201	0.066427	0.13446	0.098488	0.10405	0.11448	0.11628	0.08265	0.06802	0.076875	0.10269	0.042693	0.069913	0.072768	0.12897	0.13051	0.11947	0.074643	0.023315
0.24153	0.20268	0.21177	0.26554	0.27474	0.35503	0.44542	0.48066	0.45274	0.39079	0.38725	0.45397	0.74066	0.93208	0.93775	0.7092	0.44087	0.26788	0.10812	0.072499	0.089271	0.0938	0.065651	0.010844	0.078723	0.10813	0.067909	0.02571	-0.035902	-0.013778	-0.1176	-0.057684	0.090038	0.4745	0.80004	1	0.97141	0.71417	0.47708	0.31232	0.26362	0.21404	0.069598	0.065657	0.050153	0.14799	0.11795	0.16419	0.11796	0.10131
0.10561	0.053619	0.065181	0.10484	0.14679	0.19554	0.22939	0.23613	0.19769	0.15327	0.1147	0.1952	0.2686	0.28577	0.16814	0.08853	0.054592	0.060222	0.074844	0.12603	0.16166	0.13113	0.10328	0.12228	0.18097	0.2027	0.10155	0.065475	-0.065332	-0.062102	-0.14839	-0.065118	-0.0032601	0.14913	0.14616	0.12378	0.091405	0.025428	0.0063227	-0.042108	0.016027	0.043208	0.015021	0.040188	0.058945	0.17757	0.23315	0.27166	0.17704	0.093578
0.21904	0.20804	0.21147	0.25117	0.26358	0.28203	0.26815	0.22992	0.194	0.21807	0.22855	0.24751	0.2534	0.23766	0.17358	0.14864	0.14361	0.14958	0.10496	0.10344	0.1847	0.18157	0.15809	0.11517	0.14119	0.16677	0.099821	0.076651	-0.02854	-0.03134	-0.06943	0.0021314	0.057142	0.1149	0.10346	0.088033	0.084875	0.056544	0.049098	0.012715	0.051437	0.029086	-0.013682	-0.029069	-0.019016	0.081819	0.088543	0.1413	0.078936	0.04203
0.2372	0.16628	0.13904	0.13068	0.13538	0.16914	0.21495	0.24083	0.23076	0.1998	0.17877	0.13189	0.15059	0.15271	0.12562	0.093729	0.060461	0.062463	0.056129	0.10203	0.1937	0.2131	0.1719	0.11196	0.10331	0.067872	0.0016161	-0.030942	-0.059965	-0.017881	-0.066933	-0.0049525	0.020575	0.13985	0.16738	0.19111	0.18943	0.1441	0.12036	0.046513	0.064471	0.047805	0.020308	0.045886	0.058282	0.13539	0.10777	0.11246	0.069335	0.090359
0.087276	0.10755	0.11483	0.11816	0.1259	0.16641	0.17051	0.18779	0.17154	0.2003	0.18738	0.13786	0.050512	-0.01507	-0.060761	-0.064684	-0.090134	-0.060455	-0.041309	-0.0305	0.0030165	0.0017871	0.041905	0.028459	0.0459	0.084263	0.062665	0.083282	0.041365	0.070042	0.039539	0.10502	0.19539	0.28497	0.33349	0.36656	0.51332	0.56602	0.6406	0.61739	0.67074	0.69585	0.69476	0.74896	0.81127	0.91853	0.9351	0.95038	0.91546	0.92887
0.34627	0.36495	0.36754	0.3661	0.35194	0.36268	0.37727	0.37388	0.36176	0.34869	0.34852	0.37207	0.40067	0.40089	0.38128	0.39247	0.41756	0.46046	0.46861	0.44875	0.4439	0.37082	0.28014	0.15639	0.11973	0.15097	0.16428	0.21246	0.19633	0.22125	0.13465	0.11124	0.084982	0.11261	0.13205	0.16331	0.2773	0.31272	0.36284	0.33172	0.3675	0.35155	0.34196	0.35816	0.33931	0.2997	0.20203	0.13142	0.031578	-0.042356
0.018675	0.039871	0.048928	0.056796	0.055557	0.058916	0.050258	0.034264	0.035883	0.046779	0.047786	0.037868	0.037858	0.033729	0.021044	0.0031756	0.0022032	0.0046762	0.0017601	0.0037866	0.01798	0.014479	0.0016012	-0.0030102	0.020797	0.043467	0.037156	0.038102	0.01533	0.012709	0.0046628	0.025936	0.043367	0.063517	0.064762	0.059805	0.047796	0.047999	0.078014	0.093044	0.095632	0.068599	0.035186	0.033279	0.046833	0.07707	0.07207	0.048322	0.017254	0.025245
0.061698	0.080537	0.053715	0.016697	0.03035	0.069021	0.069259	0.076984	0.090147	0.12064	0.11276	0.1485	0.21776	0.25324	0.21082	0.15047	0.13477	0.1041	0.11553	0.12561	0.19624	0.16961	0.17179	0.20643	0.24221	0.2421	0.12865	0.067755	-0.007559	-0.017278	-0.022818	0.19477	0.48352	0.81254	0.89517	0.83112	0.67997	0.58736	0.58272	0.53121	0.41746	0.25049	0.12921	0.10091	0.10215	0.14713	0.16505	0.15701	0.10206	0.058111
0.32809	0.17957	0.18177	0.32943	0.42269	0.47032	0.48462	0.51444	0.54456	0.58278	0.58287	0.55314	0.46632	0.38813	0.3293	0.38173	0.46982	0.50126	0.45481	0.4472	0.5482	0.57158	0.54919	0.47221	0.49314	0.47721	0.32106	0.19086	0.026761	-0.0091589	-0.085443	0.033921	0.26406	0.51725	0.53453	0.43827	0.32427	0.20837	0.19553	0.18561	0.29133	0.34002	0.33964	0.36618	0.40684	0.49749	0.53166	0.49872	0.44312	0.41085
0.10123	0.015082	-0.0091634	0.022716	0.067156	0.11268	0.13174	0.13268	0.11166	0.1021	0.086102	0.073592	0.056664	0.038566	0.016629	0.012677	0.017138	0.022158	0.0248	0.045383	0.10291	0.14837	0.14788	0.086535	0.030592	0.021822	0.011931	0.023605	-0.0018221	-0.0035064	-0.04418	-0.04401	-0.017361	0.052051	0.071922	0.086323	0.10901	0.14031	0.16442	0.14591	0.12944	0.15928	0.1675	0.21625	0.19818	0.19827	0.14953	0.11314	0.07002	0.04762
0.77941	0.59724	0.49498	0.4779	0.50317	0.62951	0.83922	0.9838	0.96917	0.89646	0.87418	0.93323	0.95429	0.89306	0.76365	0.61511	0.45902	0.3266	0.25122	0.21771	0.37795	0.52766	0.63091	0.5238	0.39168	0.31216	0.22837	0.20815	0.091537	0.049265	-0.072792	-0.022359	0.084914	0.2585	0.24266	0.1478	0.091742	0.13495	0.19061	0.18105	0.14519	0.15484	0.16023	0.34542	0.48566	0.64566	0.64068	0.69	0.69673	0.64582
0.019852	-0.0088779	-0.00084061	0.03268	0.036373	0.039046	0.019385	0.018209	0.012774	0.033903	0.031261	0.048313	0.055411	0.043275	0.011569	-0.0063727	0.010302	0.075478	0.12694	0.19346	0.24529	0.25684	0.23192	0.14645	0.1089	0.11782	0.1123	0.15215	0.11351	0.093465	0.050476	0.16335	0.3053	0.43191	0.38896	0.3089	0.23902	0.17365	0.13435	0.072749	0.067193	0.072113	0.051272	0.055132	0.088771	0.17224	0.25311	0.29612	0.36152	0.37968
0.018666	0.0008741	0.028721	0.063191	0.089515	0.084507	0.055099	0.037918	0.02716	0.037779	0.045438	0.056815	0.076925	0.066568	0.029463	0.019199	0.032863	0.08579	0.11064	0.14116	0.15525	0.1409	0.11545	0.067156	0.054434	0.053816	0.042547	0.061614	0.02474	0.018557	-0.044107	-0.017497	0.024779	0.097769	0.11718	0.097159	0.11432	0.086957	0.10281	0.062333	0.06687	0.046257	0.029277	0.018364	0.03029	0.034185	0.068903	0.066955	0.076059	0.038544
0.43788	0.32422	0.35974	0.6318	0.68521	0.78109	0.78618	0.95294	1	0.97098	0.93299	0.94043	0.93938	0.80712	0.66759	0.63376	0.63858	0.68293	0.74171	0.69836	0.77201	0.60818	0.43669	0.14839	0.085537	0.17548	0.13327	0.23424	0.1497	0.14415	-0.17478	-0.2671	-0.26857	-0.036585	0.086819	0.21991	0.46686	0.52782	0.55803	0.43676	0.4886	0.52739	0.55179	0.78227	0.87271	0.82318	0.52963	0.28071	0.12303	0.051074
0.0289	0.02132	0.05014	0.10748	0.16433	0.19235	0.15262	0.087582	0.022688	0.023249	0.0089311	0.012647	0.045091	0.03114	0.025115	-0.025204	-0.0088271	-0.024327	-0.032791	-0.02515	0.038435	0.059719	0.075117	0.092457	0.26114	0.37254	0.43193	0.40451	0.32755	0.23035	0.10685	0.1149	0.19266	0.32502	0.33868	0.29277	0.24976	0.21412	0.21085	0.15924	0.19001	0.27231	0.29154	0.30613	0.32566	0.47054	0.51748	0.48228	0.30015	0.1759
0.33379	0.3251	0.35036	0.39302	0.36993	0.27798	0.19901	0.13597	0.1652	0.18369	0.18452	0.16864	0.18038	0.19588	0.20556	0.20872	0.23147	0.21404	0.21911	0.29123	0.46424	0.55856	0.60976	0.6705	0.85777	1	0.93656	0.74631	0.53589	0.4083	0.28726	0.22514	0.19751	0.23089	0.23236	0.24028	0.24198	0.24569	0.31551	0.41129	0.58839	0.64669	0.60982	0.59235	0.60748	0.64666	0.58977	0.49978	0.37937	0.28772
0.051192	0.066466	0.057846	0.045829	0.060992	0.11326	0.15657	0.1587	0.15165	0.1613	0.14025	0.11771	0.11446	0.1337	0.16337	0.21845	0.26946	0.25476	0.16187	0.094618	0.17181	0.28989	0.39301	0.41399	0.38918	0.35545	0.27864	0.30876	0.33247	0.37613	0.4389	0.59881	0.72437	0.82908	0.91088	1	0.94533	0.71803	0.51413	0.40175	0.37736	0.37445	0.29887	0.26653	0.27085	0.36231	0.42946	0.44743	0.43526	0.41689
0.49397	0.48246	0.54254	0.73973	0.88059	0.94452	0.84507	0.68502	0.56278	0.51992	0.50702	0.4679	0.38675	0.27968	0.20826	0.16498	0.22608	0.31689	0.42088	0.46847	0.49354	0.50555	0.604	0.70877	0.89205	1	0.93857	0.74036	0.47443	0.37789	0.29467	0.30198	0.29325	0.33929	0.31017	0.24993	0.22389	0.17919	0.15628	0.099564	0.073015	0.032973	-0.016297	0.059789	0.17155	0.30105	0.33872	0.36931	0.31059	0.21016
0.16141	0.12488	0.13633	0.23217	0.32428	0.40446	0.40097	0.3341	0.28893	0.29005	0.30944	0.28425	0.19229	0.0748	-0.041063	-0.081756	-0.093616	-0.082751	-0.024187	0.026428	0.16464	0.26495	0.42966	0.50659	0.65538	0.80244	0.83106	0.69637	0.4421	0.36813	0.36998	0.41985	0.36033	0.26654	0.12616	0.01206	0.073077	0.35335	0.65377	0.73261	0.59102	0.41669	0.45819	0.5915	0.69308	0.61229	0.50021	0.45503	0.44583	0.43062
0.70387	0.65196	0.58086	0.49277	0.40997	0.43909	0.62275	0.81667	0.94982	0.89173	0.82001	0.70813	0.66122	0.57277	0.49863	0.42569	0.3803	0.34614	0.28577	0.24879	0.22487	0.27312	0.41334	0.53418	0.61187	0.56328	0.44326	0.37626	0.33689	0.35532	0.30347	0.22474	0.14477	0.067642	0.018927	0.058861	0.16233	0.27743	0.33013	0.31597	0.25125	0.18668	0.11705	0.056753	-0.012901	-0.05768	-0.05986	-0.021168	0.042344	0.065398
0.41119	0.41753	0.43701	0.4847	0.46552	0.4923	0.53417	0.5524	0.62234	0.73938	0.84297	0.92537	0.95117	0.90313	0.77506	0.64644	0.62854	0.6354	0.68392	0.73426	0.85961	0.93527	0.99176	1	0.99817	0.96447	0.77117	0.58905	0.49331	0.55867	0.59954	0.53962	0.45582	0.45256	0.53206	0.6311	0.6724	0.60132	0.5246	0.46131	0.4438	0.36433	0.23132	0.19721	0.23206	0.3026	0.26659	0.18157	0.087408	0.054011
1	0.90883	0.82632	0.76803	0.7213	0.73866	0.77974	0.78917	0.75665	0.67186	0.6117	0.5634	0.51518	0.36483	0.21632	0.14581	0.12195	0.10385	0.076235	0.052568	0.058514	0.023451	0.046211	0.0043431	0.080054	0.21433	0.2932	0.31472	0.19212	0.16394	0.030938	0.018599	-0.026128	0.039113	0.015597	0.017927	0.059958	0.066233	0.092633	0.14817	0.27202	0.33941	0.26358	0.25877	0.30026	0.30681	0.21758	0.10039	-0.027999	-0.11223
0.3292	0.26419	0.35849	0.56074	0.68033	0.75604	0.77266	0.81607	0.87292	0.99398	1	0.99675	0.90498	0.73494	0.50389	0.3968	0.36344	0.4556	0.49396	0.54482	0.66247	0.72635	0.80044	0.56435	0.43357	0.4315	0.48077	0.59079	0.46201	0.34408	0.068179	0.10815	0.38621	0.7934	0.91724	0.8521	0.81227	0.72957	0.66246	0.49923	0.41248	0.33535	0.13429	0.07293	0.014968	0.13283	0.19881	0.28545	0.28047	0.33361
0.23752	0.20494	0.20831	0.25486	0.26219	0.25902	0.23715	0.20487	0.2127	0.21565	0.21436	0.21839	0.23416	0.20982	0.1588	0.1292	0.13455	0.14905	0.15809	0.17349	0.19774	0.18181	0.1635	0.10376	0.083425	0.10148	0.067207	0.071985	-0.015599	-0.023206	-0.11218	-0.095168	-0.072477	0.048621	0.067802	0.07328	0.057672	0.046796	0.052736	0.017223	0.014477	-0.0094206	-0.051306	-0.0034579	0.061535	0.15141	0.14881	0.14401	0.10734	0.096084
0.21864	0.15701	0.19907	0.31301	0.4304	0.53436	0.51439	0.44486	0.36132	0.40606	0.4129	0.44913	0.46106	0.40833	0.269	0.21042	0.15414	0.13961	0.12914	0.21856	0.35806	0.30305	0.28521	0.097159	0.11225	0.1332	0.1135	0.19903	0.025284	0.048264	-0.22291	-0.18474	-0.12467	0.15852	0.2079	0.19695	0.19554	0.12776	0.13419	0.045646	0.073375	0.050074	-0.059023	0.022929	0.11064	0.29782	0.29773	0.30987	0.25116	0.18336
0.77223	0.7737	0.7717	0.80558	0.86273	0.96266	1	0.97987	0.90501	0.90533	0.82962	0.82292	0.72395	0.66754	0.53137	0.50891	0.52555	0.54767	0.50368	0.49137	0.60216	0.63383	0.65084	0.56064	0.59149	0.64864	0.58014	0.52214	0.27041	0.16834	-0.025374	0.00077986	0.027084	0.21862	0.22173	0.20218	0.18451	0.14657	0.14495	0.029481	-0.021493	-0.052235	-0.13396	-0.015543	0.038803	0.19664	0.19377	0.1553	0.085542	0.00079259
0.15697	0.10653	0.072744	0.086235	0.075979	0.083512	0.061259	0.054394	0.048788	0.060187	0.051888	0.069185	0.089387	0.093313	0.054144	0.023644	0.028746	0.052306	0.088233	0.11548	0.14986	0.13384	0.10471	0.053613	0.035704	0.036186	0.015654	0.0015584	-0.046777	-0.057093	-0.10008	-0.083876	-0.069291	0.009387	0.027532	0.04125	0.037874	0.041456	0.064964	0.10738	0.16373	0.19751	0.16517	0.14627	0.11074	0.096013	0.079415	0.079646	0.071175	0.051992
0.90902	0.86808	0.86136	0.91634	0.95413	1	0.93386	0.83582	0.72368	0.63257	0.58345	0.62018	0.72594	0.74215	0.64479	0.57483	0.54068	0.5435	0.51225	0.53629	0.56818	0.54696	0.50283	0.45018	0.4939	0.56938	0.5773	0.56508	0.38026	0.23119	0.076687	0.06685	0.050446	0.034631	-0.048407	-0.061172	0.026135	0.13887	0.2452	0.2311	0.20693	0.15048	0.092802	0.12294	0.13615	0.15893	0.11129	0.073935	0.0042937	-0.061078
0.47765	0.41675	0.44897	0.58338	0.66083	0.77363	0.83321	0.89928	0.94141	0.97144	0.99777	1	0.97744	0.85035	0.61789	0.48383	0.41473	0.48837	0.57823	0.69681	0.84675	0.86098	0.81575	0.61317	0.52377	0.54234	0.54463	0.57633	0.42049	0.325	0.16681	0.27074	0.40927	0.60388	0.56964	0.52406	0.56515	0.5778	0.55798	0.369	0.23389	0.12644	-0.013943	-0.002101	-0.011659	0.10899	0.14852	0.23608	0.20424	0.16163
0.82032	0.73174	0.77516	0.87609	0.90381	0.92361	0.94913	0.95684	0.87722	0.82969	0.81786	0.92158	0.97588	0.93217	0.74853	0.59776	0.50649	0.50908	0.56535	0.64677	0.7989	0.87133	1	0.90616	0.8796	0.8684	0.84677	0.83361	0.64956	0.59971	0.40074	0.35838	0.28349	0.33089	0.26368	0.21861	0.24201	0.20198	0.15549	0.030813	-0.0097059	-0.060229	-0.16818	-0.14732	-0.067453	0.070999	0.038608	0.011285	-0.072379	-0.07532
0.70218	0.68551	0.71021	0.80916	0.85796	0.9439	0.93877	0.94413	0.92867	0.97204	1	0.96295	0.92187	0.80244	0.74795	0.71572	0.74145	0.7526	0.78216	0.81431	0.86805	0.81864	0.76594	0.6842	0.66532	0.69117	0.64605	0.68007	0.56903	0.5279	0.43137	0.47479	0.58917	0.67964	0.69716	0.66165	0.66512	0.60975	0.55368	0.45281	0.43642	0.42324	0.40617	0.44055	0.45076	0.4957	0.46801	0.45562	0.39649	0.37178
0.058543	0.099961	0.12859	0.16618	0.24812	0.29607	0.27108	0.22912	0.1992	0.1916	0.14116	0.14135	0.1424	0.13926	0.083654	0.063782	0.098179	0.14323	0.1823	0.17547	0.22185	0.18552	0.17756	0.078952	0.083195	0.08091	0.057957	0.03994	-0.053697	-0.062666	-0.14453	-0.11882	-0.11151	-0.021819	0.01524	0.012139	0.024253	-0.029801	-0.0056379	-0.013836	0.038471	0.065964	0.036239	0.079757	0.10068	0.19053	0.19571	0.25047	0.24419	0.31628
0.5781	0.40865	0.37112	0.41967	0.42126	0.48987	0.55087	0.67039	0.70341	0.73098	0.71976	0.65673	0.64358	0.51122	0.37764	0.2724	0.22113	0.29982	0.4071	0.48856	0.53248	0.4107	0.3152	0.16396	0.092228	0.13881	0.091245	0.18433	0.093137	0.074031	-0.052183	-0.05524	-0.0048683	0.082408	0.080093	0.12373	0.19483	0.25245	0.25114	0.2246	0.26734	0.26224	0.19995	0.17062	0.19449	0.24678	0.22958	0.22795	0.13747	0.092339
0.17908	0.14704	0.14055	0.17511	0.20377	0.26269	0.27458	0.27492	0.33093	0.4118	0.43633	0.45626	0.69185	0.91876	1	0.86475	0.71367	0.63079	0.57259	0.567	0.58706	0.50786	0.40068	0.24606	0.18928	0.19129	0.13328	0.11751	0.05404	0.056188	-0.033241	-0.06043	-0.056379	0.077251	0.27633	0.4998	0.63846	0.58355	0.46917	0.3279	0.28239	0.2613	0.25429	0.28752	0.28967	0.33625	0.32193	0.3324	0.34069	0.41804
0.89654	0.77691	0.67851	0.617	0.64421	0.76624	0.87155	0.88837	0.87206	0.90542	0.94128	0.99763	1	0.96326	0.83769	0.7514	0.69054	0.62032	0.56488	0.53292	0.58382	0.58625	0.63084	0.66171	0.75335	0.75349	0.64256	0.53506	0.41592	0.36446	0.26854	0.26658	0.30614	0.40622	0.43112	0.40371	0.33404	0.22949	0.14862	0.040343	0.0023337	-0.015016	-0.018641	0.072303	0.12731	0.21162	0.15813	0.18569	0.19253	0.25448
0.37286	0.45958	0.5383	0.59309	0.58085	0.59562	0.56886	0.55444	0.49688	0.49547	0.50321	0.50944	0.48626	0.47604	0.44875	0.42705	0.37745	0.32421	0.27877	0.26353	0.29323	0.28593	0.27865	0.23955	0.22688	0.23626	0.18628	0.16751	0.048196	0.0076105	-0.052891	-0.019204	-0.003519	0.068007	0.077995	0.082716	0.062295	0.049609	0.089781	0.10262	0.12109	0.099725	0.04051	0.066842	0.1059	0.19641	0.18825	0.15805	0.088413	0.066278
0.3773	0.3013	0.43534	0.69916	0.92587	0.99683	0.94339	0.88422	0.74425	0.63275	0.45834	0.39768	0.33521	0.2567	0.16101	0.11037	0.098042	0.03145	-0.038985	-0.051006	0.017917	0.034442	0.065315	0.019059	0.024194	0.074977	0.11424	0.22727	0.16938	0.16653	0.043041	0.081854	0.13279	0.27523	0.31008	0.30961	0.35249	0.24839	0.21381	0.14351	0.28977	0.43044	0.43924	0.53843	0.52618	0.52902	0.29629	0.21484	0.18459	0.23258
0.5884	0.37668	0.26913	0.26517	0.25399	0.25504	0.24348	0.28022	0.31076	0.32808	0.28055	0.23199	0.3112	0.44289	0.60203	0.626	0.61283	0.55727	0.5029	0.48062	0.53596	0.56456	0.49815	0.32069	0.22915	0.23464	0.22403	0.2214	0.14771	0.16863	0.11806	0.14473	0.17802	0.33406	0.49064	0.67603	0.80774	0.77406	0.63592	0.5142	0.50909	0.55099	0.62181	0.83164	0.97829	1	0.93467	0.97002	0.94617	0.81278
0.30886	0.32585	0.32337	0.30828	0.32328	0.37109	0.40516	0.40655	0.42643	0.43813	0.41926	0.37076	0.40766	0.41494	0.38421	0.30119	0.24777	0.19371	0.12188	0.11592	0.17068	0.19132	0.16333	0.11722	0.15435	0.17713	0.1213	0.072922	0.013839	0.010384	0.0087464	0.10344	0.23791	0.33494	0.33063	0.25754	0.19904	0.13963	0.2539	0.31289	0.41308	0.33659	0.22398	0.16002	0.12467	0.15059	0.10296	0.094874	0.1158	0.15447
0.24186	0.22533	0.23172	0.21817	0.23781	0.26099	0.2469	0.1985	0.15927	0.17492	0.17074	0.17823	0.26	0.27996	0.25097	0.16269	0.14247	0.11572	0.086437	0.087752	0.13155	0.13573	0.076229	0.051151	0.091638	0.1402	0.077205	0.051483	0.0067439	0.031381	-0.0079718	0.021565	0.047891	0.1182	0.14537	0.16086	0.17505	0.13895	0.19365	0.19302	0.25119	0.20081	0.12602	0.11006	0.11092	0.14403	0.11016	0.079953	0.041867	0.002884
0.29634	0.25357	0.23944	0.24393	0.25133	0.27358	0.31111	0.34524	0.40941	0.53823	0.66622	0.76311	0.71276	0.62566	0.46421	0.35277	0.23586	0.18536	0.20114	0.29171	0.4241	0.49804	0.51677	0.46379	0.4078	0.35271	0.33337	0.36264	0.42007	0.50966	0.53897	0.60782	0.66837	0.81757	0.89618	0.91114	0.93913	0.97642	1	0.9655	0.92329	0.99738	0.9811	0.9238	0.71396	0.57542	0.47672	0.48435	0.49369	0.64425
0.28626	0.29544	0.36527	0.47269	0.5908	0.78903	0.96588	1	0.8217	0.59317	0.38476	0.31073	0.35976	0.42911	0.52982	0.56323	0.55086	0.49331	0.4959	0.46484	0.49911	0.45557	0.47583	0.38072	0.35456	0.37501	0.33557	0.27769	0.12169	0.068056	0.064541	0.26812	0.51955	0.70296	0.66187	0.51573	0.38636	0.30849	0.29151	0.23401	0.16579	0.076761	-0.017228	0.048931	0.14715	0.28703	0.28558	0.23308	0.13873	0.051397
0.60361	0.55729	0.518	0.56768	0.64812	0.83973	0.95167	1	0.95081	0.86485	0.84296	0.86281	0.9392	0.83689	0.66009	0.49181	0.44966	0.45585	0.42949	0.37127	0.39885	0.38993	0.39427	0.35524	0.42629	0.50067	0.42324	0.42667	0.36905	0.46666	0.49683	0.63563	0.66933	0.65881	0.4796	0.38027	0.35806	0.43215	0.53994	0.58185	0.57631	0.47226	0.29201	0.16694	0.065093	0.030624	-0.021468	0.02182	0.027549	0.029027
0.59641	0.49331	0.45183	0.41609	0.41509	0.42265	0.496	0.56869	0.58285	0.60211	0.54291	0.52179	0.42324	0.34463	0.24803	0.23557	0.29091	0.36997	0.39646	0.35305	0.35278	0.41284	0.55804	0.59645	0.58038	0.46348	0.34688	0.26545	0.17237	0.10448	0.047645	0.096742	0.16088	0.28869	0.41847	0.59933	0.71859	0.69627	0.69776	0.75411	0.91612	1	0.95779	0.90545	0.87785	0.86799	0.74846	0.64325	0.51232	0.48084
0.46177	0.17299	0.042264	0.12985	0.17774	0.26318	0.22494	0.22376	0.21704	0.32047	0.30016	0.30672	0.27511	0.23959	0.15482	0.16145	0.2391	0.3475	0.40882	0.50416	0.57886	0.51309	0.45785	0.32946	0.37164	0.37423	0.2959	0.27932	0.095665	0.068699	-0.18284	-0.13943	-0.063881	0.25104	0.32166	0.32539	0.33258	0.22204	0.18005	0.065488	0.052298	0.025792	-0.021212	0.14999	0.25948	0.3467	0.23263	0.20313	0.057988	-0.027321
0.012559	0.11608	0.31578	0.57318	0.76282	0.94663	1	0.97688	0.84363	0.75394	0.67664	0.66784	0.69136	0.68792	0.64431	0.60811	0.62731	0.55294	0.4015	0.26981	0.35512	0.51029	0.62367	0.56182	0.43589	0.33999	0.098667	0.026376	-0.1879	-0.20404	-0.3661	-0.31602	-0.19404	0.093198	0.146	0.13216	0.08082	0.11226	0.21387	0.37915	0.5096	0.63508	0.53601	0.55468	0.50501	0.54663	0.55366	0.57422	0.51003	0.48321
0.45571	0.49567	0.64056	0.83976	0.90507	0.9695	0.95664	0.95143	0.86662	0.87643	0.90689	0.97928	1	0.86941	0.67324	0.52897	0.48177	0.51307	0.54679	0.61568	0.7021	0.61779	0.60835	0.49134	0.53535	0.55013	0.51326	0.53485	0.39655	0.39395	0.33117	0.42825	0.56584	0.70448	0.65153	0.52083	0.43987	0.32195	0.29387	0.19918	0.22065	0.14697	0.049592	0.077826	0.10803	0.1935	0.18627	0.17365	0.11193	0.093631
0.38273	0.45764	0.54789	0.62356	0.72323	0.78408	0.83141	0.78237	0.88692	1	0.97777	0.83819	0.75955	0.75659	0.50728	0.3305	0.27775	0.46773	0.59227	0.70212	0.82376	0.77735	0.76994	0.62119	0.69892	0.74259	0.80874	0.89633	0.69296	0.52676	0.14854	0.2208	0.26621	0.60003	0.6202	0.61918	0.57314	0.4123	0.45411	0.43093	0.51873	0.49929	0.22665	0.22169	0.18112	0.31471	0.26679	0.27409	0.26522	0.16415
0.2448	0.39001	0.53964	0.72743	0.89982	1	0.96686	0.80447	0.64677	0.52687	0.48576	0.518	0.56818	0.56335	0.542	0.53786	0.56684	0.56496	0.57604	0.53061	0.57651	0.59955	0.70784	0.80195	0.90111	0.96834	0.85797	0.85044	0.7279	0.7665	0.72549	0.84155	0.86577	0.86123	0.67734	0.44971	0.264	0.12223	0.14163	0.28094	0.36654	0.37299	0.14962	0.15129	0.19349	0.30021	0.24438	0.14398	0.075349	0.065014
0.88619	0.77501	0.73711	0.82553	0.8862	1	0.97317	0.92845	0.80516	0.77498	0.74647	0.82689	0.93377	0.93943	0.82002	0.69201	0.59456	0.61177	0.57515	0.63508	0.71472	0.73285	0.83237	0.76385	0.81121	0.75425	0.57171	0.49993	0.25566	0.14995	-0.14651	-0.13847	0.0073854	0.28883	0.41248	0.43022	0.45698	0.34617	0.33661	0.27018	0.3682	0.40196	0.36129	0.47084	0.52496	0.61074	0.46991	0.32796	0.21305	0.14347
0.30967	0.21237	0.15491	0.13726	0.12112	0.11916	0.09956	0.12533	0.14659	0.17313	0.16092	0.16681	0.27671	0.40045	0.45046	0.38853	0.28698	0.19435	0.17758	0.23284	0.31102	0.26177	0.19099	0.12003	0.1222	0.1096	0.083925	0.081504	0.029305	0.009124	-0.046381	-0.026475	-0.012682	0.041235	0.02427	0.019931	0.017063	0.016314	0.022485	0.027514	0.061222	0.10006	0.083482	0.077142	0.033006	0.043045	0.04985	0.10191	0.19692	0.29619
0.010506	-0.048948	-0.036158	0.10401	0.2302	0.35468	0.43749	0.50253	0.50806	0.4674	0.44006	0.4695	0.48659	0.42648	0.36458	0.3059	0.2927	0.253	0.23526	0.27208	0.36953	0.466	0.52272	0.46568	0.43699	0.40516	0.36406	0.39226	0.39806	0.45094	0.33694	0.22911	0.16026	0.16443	0.12126	0.13619	0.20385	0.25814	0.25144	0.21443	0.22878	0.27558	0.32749	0.47923	0.71549	0.9518	1	0.86428	0.63576	0.48771
0.56941	0.55601	0.52421	0.5046	0.4802	0.55854	0.61729	0.75173	0.88748	1	0.98125	0.95521	0.91557	0.81516	0.56232	0.33586	0.2268	0.24817	0.31358	0.38253	0.47601	0.5325	0.58615	0.57216	0.60267	0.66067	0.64588	0.70155	0.59097	0.54139	0.29475	0.18564	0.10125	0.22854	0.27589	0.29521	0.24354	0.14324	0.067766	-0.0014899	0.039803	0.10772	0.15881	0.2572	0.33815	0.3758	0.40343	0.46702	0.54656	0.61338
0.50011	0.35372	0.26912	0.26359	0.25162	0.3199	0.41257	0.53165	0.59786	0.67819	0.71204	0.75155	0.78493	0.72823	0.66169	0.5264	0.45805	0.41236	0.41563	0.50045	0.63838	0.65124	0.59003	0.37771	0.30451	0.32755	0.3786	0.43921	0.42505	0.37407	0.19	0.060062	-0.0094199	0.090575	0.066116	0.095756	0.12372	0.098259	0.05814	0.01482	0.14786	0.31124	0.36282	0.43994	0.49153	0.71752	0.80554	0.91999	0.82986	0.76714
0.6808	0.4561	0.36501	0.36082	0.38456	0.46054	0.49041	0.49282	0.56462	0.75135	0.81419	0.71257	0.53598	0.4198	0.26718	0.16712	0.045166	0.018095	0.041757	0.12092	0.22232	0.16934	0.1056	0.038398	0.11947	0.32124	0.32009	0.32172	0.098409	0.063095	-0.11689	-0.14945	-0.17693	-0.054494	-0.0073231	-0.016619	0.020706	-0.034069	0.045013	0.10119	0.17402	0.22549	0.15302	0.34994	0.54947	0.81727	0.94059	1	0.90541	0.85883
0.20826	0.24248	0.28317	0.29214	0.25231	0.21407	0.19229	0.17443	0.14398	0.12675	0.11224	0.12014	0.14227	0.14715	0.1207	0.086568	0.07061	0.062024	0.058606	0.059973	0.080733	0.068317	0.044509	0.011852	0.010595	0.053513	0.071533	0.085135	0.044381	0.024152	-0.0087626	-0.010388	-0.0091732	0.011504	0.021385	0.026848	0.036419	0.034469	0.028763	0.010842	0.0041517	0.0068937	-0.0018062	0.013999	0.018332	0.033122	0.025078	0.019702	0.0037962	-0.014156
0.083625	-0.016261	-0.056619	-0.0050325	0.015193	0.055778	0.066754	0.1214	0.17419	0.2237	0.2217	0.18396	0.1361	0.11527	0.16522	0.21806	0.23295	0.16656	0.10985	0.098739	0.11316	0.079889	0.024706	-0.011278	0.013946	0.055268	0.050172	0.08161	0.010916	-0.01454	-0.10387	-0.073114	-0.022836	0.082208	0.1911	0.30729	0.53435	0.62279	0.58969	0.39385	0.44796	0.56104	0.59179	0.48738	0.3688	0.34184	0.28398	0.27621	0.20448	0.13357
0.13646	0.22109	0.29517	0.34689	0.35075	0.36827	0.33507	0.31526	0.25529	0.24524	0.20262	0.21518	0.26739	0.27699	0.23528	0.13525	0.097117	0.065421	0.056464	0.043593	0.047814	0.034959	0.022753	0.04279	0.080162	0.11089	0.053369	0.0069846	-0.06325	-0.089987	-0.099242	-0.043128	0.038423	0.10517	0.11413	0.081038	0.051094	0.030425	0.052332	0.059869	0.1058	0.13197	0.13728	0.1638	0.1828	0.20019	0.15386	0.10037	0.047422	0.028869
0.31135	0.21152	0.14645	0.14788	0.1338	0.17756	0.19373	0.23287	0.22734	0.24444	0.22277	0.2363	0.25768	0.26253	0.24874	0.22573	0.20553	0.15288	0.11163	0.075122	0.11105	0.091214	0.070567	0.0048508	-0.014211	0.016783	-0.01503	0.00068902	-0.060748	-0.045271	-0.093604	-0.055652	-0.021024	0.071371	0.10792	0.15873	0.2136	0.21964	0.20228	0.13936	0.11567	0.092958	0.035467	0.054086	0.047598	0.10072	0.079796	0.093165	0.052859	0.044878
0.038007	0.09863	0.16329	0.21172	0.20635	0.18792	0.14606	0.085561	0.017492	0.0040724	0.031618	0.090417	0.10457	0.067302	0.012373	0.010968	0.061541	0.12147	0.13325	0.13347	0.16308	0.18374	0.16294	0.090431	0.055777	0.071361	0.069619	0.079743	0.049347	0.052916	0.091717	0.28094	0.50102	0.59896	0.54974	0.48607	0.48787	0.41983	0.32639	0.26445	0.32308	0.3809	0.38362	0.34172	0.31341	0.27868	0.21955	0.15998	0.10169	0.074515
0.72069	0.66559	0.64867	0.69606	0.72072	0.72231	0.70201	0.69538	0.75085	0.79793	0.77559	0.74368	0.75555	0.69103	0.58205	0.46378	0.43689	0.43629	0.40162	0.40776	0.45564	0.43906	0.40623	0.28409	0.28766	0.35101	0.3771	0.37556	0.24853	0.19134	0.21169	0.55101	0.86264	1	0.75741	0.51464	0.36904	0.29191	0.27582	0.27932	0.4596	0.58537	0.5791	0.43066	0.41268	0.47294	0.47115	0.36383	0.26612	0.18865
0.11498	0.018268	-0.030054	0.017095	0.060929	0.17287	0.16374	0.14896	0.085029	0.11402	0.096994	0.10061	0.078365	0.065179	-0.01031	0.04262	0.057357	0.070747	-0.027287	-0.043332	0.050538	0.081268	0.070122	-0.0084543	0.035942	0.15	0.17983	0.20154	0.098768	0.056795	-0.081719	-0.060565	-0.0027697	0.1965	0.29659	0.4689	0.56503	0.56763	0.45876	0.36206	0.64104	0.88962	0.96924	0.85427	0.74968	0.78488	0.73243	0.74236	0.65315	0.55427
0.49661	0.33416	0.26534	0.28141	0.31144	0.3295	0.34293	0.33907	0.32181	0.32962	0.33864	0.35444	0.35485	0.29731	0.20923	0.12711	0.11296	0.14397	0.17341	0.21802	0.28601	0.28773	0.24126	0.18318	0.19214	0.24086	0.21047	0.1983	0.1426	0.10374	0.032572	0.046383	0.067801	0.14735	0.1222	0.14198	0.10448	0.078054	0.081491	0.14411	0.49928	0.85905	1	0.88232	0.65353	0.53188	0.34447	0.23648	0.12706	0.069147
0.99064	1	0.96343	0.88115	0.79301	0.75776	0.74183	0.68578	0.60924	0.54673	0.52596	0.582	0.65705	0.67489	0.63616	0.58872	0.56452	0.52286	0.4885	0.48949	0.49435	0.46707	0.40572	0.39055	0.41234	0.44159	0.42107	0.40126	0.37674	0.3443	0.26222	0.25165	0.28012	0.39391	0.41373	0.39113	0.34292	0.25867	0.20796	0.14953	0.14061	0.14376	0.115	0.12791	0.083913	0.091195	0.088776	0.13163	0.1154	0.089997
0.8411	0.68295	0.56363	0.51628	0.6116	0.8595	0.93821	0.93636	0.87297	0.94654	0.92585	0.73083	0.61073	0.44009	0.34295	0.2196	0.22187	0.17136	0.17557	0.20051	0.47172	0.54675	0.65406	0.65191	0.79153	0.90825	0.65732	0.60524	0.33697	0.31966	0.039921	0.16972	0.5416	0.81497	0.73098	0.47684	0.7155	0.84557	0.91539	0.78831	0.78622	1	0.70327	0.61627	0.30426	0.45987	0.42995	0.44354	0.23831	0.10971
0.81564	0.74134	0.70594	0.71321	0.73697	0.7528	0.69682	0.64841	0.66275	0.74064	0.80209	0.84975	0.94382	0.99477	0.9956	0.95793	0.9396	0.92475	0.88006	0.89177	0.86179	0.86109	0.77866	0.71382	0.67935	0.59715	0.418	0.25921	0.15939	0.17778	0.10408	0.20001	0.34159	0.57724	0.52249	0.42266	0.32139	0.29072	0.31958	0.36291	0.522	0.64118	0.61729	0.64996	0.72438	0.93252	0.98591	1	0.90535	0.85614
0.13658	0.11132	0.10043	0.11201	0.12981	0.13878	0.1243	0.11154	0.098365	0.098769	0.094567	0.15786	0.25569	0.29033	0.23815	0.15174	0.1146	0.090022	0.075659	0.07549	0.099546	0.093464	0.073208	0.029645	0.021734	0.06029	0.085327	0.11247	0.056618	0.041743	-0.0026622	0.0016703	0.013208	0.061956	0.068668	0.066034	0.063247	0.070307	0.061817	0.041708	0.037916	0.0478	0.027268	0.044644	0.071579	0.11144	0.1243	0.11396	0.086428	0.05701
0.05769	0.17331	0.27993	0.35283	0.30915	0.26995	0.23014	0.21999	0.19399	0.17507	0.15747	0.14201	0.15031	0.13625	0.12841	0.11198	0.10162	0.071301	0.030913	0.0049552	0.010298	0.026819	0.020722	0.0071407	0.039272	0.13854	0.20902	0.2479	0.2169	0.18912	0.12185	0.080758	0.053351	0.06204	0.12171	0.24296	0.32951	0.30516	0.2503	0.20474	0.1932	0.15163	0.088369	0.058527	0.080728	0.17885	0.2251	0.19729	0.11144	0.0637
0.86668	0.59095	0.41384	0.35898	0.32796	0.37067	0.36959	0.37947	0.37768	0.4106	0.42867	0.37972	0.36017	0.33986	0.32546	0.30015	0.26643	0.26181	0.26558	0.26484	0.28471	0.2669	0.28084	0.30999	0.42002	0.50865	0.50615	0.42628	0.30154	0.19891	0.17148	0.25676	0.34875	0.36607	0.30349	0.25435	0.24649	0.20713	0.21469	0.21599	0.2554	0.24507	0.16099	0.085737	0.054449	0.090983	0.11645	0.099741	0.061497	0.036619
0.039618	0.013197	0.0045695	0.015852	0.022764	0.044022	0.059087	0.087828	0.093065	0.091224	0.074638	0.05478	0.032365	0.018814	0.027615	0.058257	0.092733	0.10441	0.089506	0.065297	0.058593	0.054256	0.034463	0.0063355	-0.001983	0.010287	0.0011631	-0.0083145	-0.028571	-0.027303	-0.00097062	0.09759	0.23312	0.35529	0.39492	0.39788	0.38315	0.37342	0.39514	0.36614	0.3076	0.19858	0.11975	0.096728	0.12556	0.15122	0.13352	0.080413	0.044396	0.028556
0.22542	0.17761	0.17719	0.18675	0.21909	0.26752	0.29398	0.32472	0.30765	0.32259	0.31108	0.27749	0.22706	0.17192	0.12348	0.096071	0.06798	0.055479	0.03756	0.057331	0.11164	0.12946	0.11457	0.085741	0.1023	0.13468	0.10294	0.089499	0.029329	0.008339	0.0069132	0.070878	0.13466	0.14446	0.094493	0.046478	0.041932	0.053779	0.09949	0.10118	0.099836	0.062697	0.023413	-0.0033444	-0.0041562	0.0052932	0.0038674	-0.011331	-0.022903	-0.0056011
0.10661	0.088695	0.094301	0.12401	0.156	0.17406	0.16393	0.1205	0.10016	0.089342	0.12576	0.1364	0.1522	0.13634	0.1063	0.080518	0.081322	0.069658	0.034268	0.027172	0.050872	0.057761	0.021208	0.028197	0.038548	0.047655	0.012479	0.025205	0.0027433	0.017927	-0.0034787	0.030107	0.021755	0.047812	0.0469	0.063524	0.084628	0.092176	0.095954	0.055027	0.065196	0.043306	0.022321	0.019951	0.066698	0.11344	0.09809	0.061814	0.03472	0.024646
0.68575	0.74632	0.82907	0.93698	1	0.94557	0.805	0.76078	0.79165	0.85559	0.93496	0.97274	0.98853	0.91874	0.79226	0.63565	0.47878	0.5446	0.6861	0.84534	0.84747	0.76723	0.76292	0.73677	0.70897	0.61732	0.63988	0.7737	0.81134	0.74228	0.60106	0.63327	0.63893	0.61541	0.46674	0.41589	0.49345	0.61408	0.70142	0.65855	0.609	0.48091	0.34233	0.18124	0.080172	0.044934	0.047609	0.074518	0.0916	0.089037
0.40768	0.48459	0.50124	0.5037	0.50126	0.49987	0.45694	0.38001	0.35062	0.39126	0.49263	0.56456	0.58306	0.54031	0.54279	0.57249	0.56952	0.54249	0.43269	0.35703	0.30587	0.32268	0.39407	0.38833	0.32843	0.21172	0.11313	0.26878	0.48377	0.63632	0.52304	0.36722	0.33548	0.5165	0.7691	0.97831	1	0.86016	0.77534	0.80286	0.88701	0.87631	0.73839	0.69523	0.73624	0.78325	0.69848	0.53627	0.43639	0.43836
0.74911	0.54426	0.37711	0.32949	0.36137	0.43029	0.45765	0.52052	0.58605	0.65905	0.65305	0.67884	0.64009	0.53307	0.35654	0.25514	0.30258	0.41827	0.48955	0.42722	0.35019	0.37449	0.54951	0.76175	0.91402	1	0.91934	0.7666	0.55428	0.42833	0.31215	0.20176	0.088889	0.035013	0.063287	0.095646	0.13532	0.12025	0.145	0.13107	0.15923	0.19442	0.26494	0.35445	0.57036	0.75865	0.8216	0.67337	0.53156	0.40682
0.6679	0.58681	0.57024	0.62873	0.66689	0.63572	0.563	0.50769	0.52112	0.60356	0.60765	0.56104	0.44646	0.35388	0.41937	0.60124	0.84531	0.96418	1	0.9936	0.96019	0.81724	0.70484	0.66948	0.76628	0.84165	0.76171	0.59951	0.40864	0.37163	0.31804	0.29005	0.21297	0.22961	0.25692	0.30415	0.329	0.23996	0.15189	0.094253	0.082308	0.03327	-0.036939	0.073398	0.30228	0.52421	0.57243	0.56357	0.42041	0.23539
1	0.81327	0.68575	0.65935	0.6252	0.63683	0.55322	0.44401	0.25883	0.16341	0.12055	0.12973	0.14587	0.099017	0.022667	-0.038954	0.01332	0.080137	0.099023	0.035173	0.080583	0.25786	0.64902	0.89231	0.95547	0.74648	0.63713	0.70784	0.79303	0.74706	0.53188	0.36725	0.41292	0.63914	0.90775	0.95018	0.84682	0.64925	0.54013	0.42587	0.29861	0.15838	0.061158	0.022409	0.070958	0.27472	0.41544	0.45518	0.3623	0.33208
0.31619	0.25504	0.19639	0.2361	0.31433	0.38967	0.39826	0.39388	0.43676	0.54705	0.77081	0.98997	1	0.83046	0.58751	0.45886	0.38384	0.43914	0.49737	0.51839	0.4631	0.44492	0.49399	0.4977	0.41997	0.32903	0.25514	0.25904	0.21883	0.18402	0.11345	0.096615	0.099144	0.12053	0.083707	0.058854	0.075041	0.10546	0.13448	0.11897	0.14428	0.17575	0.19819	0.20735	0.24378	0.27307	0.26518	0.22974	0.23171	0.24375
0.13657	0.046044	0.035896	0.072533	0.14563	0.16585	0.19764	0.17323	0.14969	0.1681	0.32635	0.5152	0.54949	0.45245	0.32093	0.23275	0.17505	0.19493	0.25502	0.24154	0.23144	0.26154	0.35073	0.35188	0.31666	0.28111	0.2297	0.16641	0.086465	0.095077	0.13566	0.18419	0.1459	0.085702	0.011413	-0.032745	0.009366	0.33514	0.61018	0.72152	0.54127	0.36598	0.32064	0.29168	0.27786	0.22539	0.23872	0.25398	0.24576	0.19972
0.77723	0.7051	0.65436	0.61608	0.63258	0.65235	0.63852	0.57352	0.60144	0.69334	0.73379	0.63148	0.49682	0.462	0.48205	0.60022	0.68989	0.73931	0.68876	0.53158	0.38413	0.22122	0.14654	0.083178	0.10508	0.23167	0.30396	0.34168	0.29068	0.33808	0.38575	0.61108	0.81904	1	0.96168	0.81509	0.69676	0.63721	0.74352	0.88836	0.8918	0.7278	0.45959	0.36788	0.42408	0.43602	0.33507	0.14564	0.039128	0.00063267
0.13926	0.08986	0.077418	0.10626	0.12917	0.16051	0.17105	0.16526	0.18236	0.22997	0.27755	0.28849	0.27525	0.2486	0.199	0.17659	0.12034	0.078324	0.024269	0.029539	0.06803	0.072272	0.06853	0.03735	0.038627	0.058726	0.044984	0.054829	0.0055738	0.013534	-0.046837	-0.037687	-0.030158	0.030275	0.032834	0.033256	0.044496	0.047635	0.054611	0.057822	0.075636	0.10783	0.15173	0.21968	0.23317	0.20234	0.13999	0.12113	0.19803	0.33653
0.63563	0.60729	0.65912	0.79933	0.89906	1	0.98516	0.96479	0.90541	0.90885	0.74735	0.72688	0.70044	0.70556	0.49862	0.34968	0.2843	0.3186	0.38472	0.4485	0.53934	0.43106	0.30828	0.074151	0.049691	0.18313	0.28571	0.39847	0.1065	-0.062419	-0.33402	-0.17353	-0.012503	0.24704	0.32966	0.4208	0.57098	0.54638	0.61428	0.46177	0.48292	0.35845	0.33926	0.47795	0.57755	0.71857	0.62692	0.54763	0.35891	0.28192
1	0.88734	0.80179	0.80298	0.82601	0.8916	0.8913	0.85405	0.79634	0.73871	0.70111	0.7982	0.92124	0.91772	0.73307	0.58105	0.55451	0.56919	0.57626	0.56926	0.62511	0.525	0.44659	0.25864	0.25297	0.26506	0.19784	0.21037	0.028714	-0.055834	-0.30921	-0.32555	-0.22776	0.025155	0.17721	0.29319	0.50331	0.60577	0.70776	0.66675	0.69957	0.65464	0.50882	0.46922	0.46771	0.57143	0.52609	0.47192	0.32093	0.24488
0.16856	0.14322	0.11795	0.1552	0.26785	0.44248	0.57271	0.58462	0.55493	0.54014	0.61465	0.82959	0.98011	1	0.87725	0.86082	0.8901	0.8174	0.66585	0.53615	0.592	0.59943	0.61499	0.47162	0.42017	0.31093	0.19976	0.12494	0.04587	0.083732	0.06395	0.147	0.18834	0.21182	0.12364	0.039938	0.087083	0.18297	0.36657	0.37914	0.32716	0.16303	0.030156	0.017492	0.051837	0.21088	0.28699	0.35761	0.285	0.23174
0.50123	0.34286	0.33369	0.4821	0.58459	0.70354	0.68096	0.62029	0.52804	0.52821	0.50061	0.54059	0.55419	0.51682	0.33494	0.22567	0.25041	0.3758	0.45202	0.49679	0.54594	0.52118	0.5112	0.41184	0.45114	0.49264	0.47161	0.45329	0.24098	0.13413	-0.083157	-0.078513	-0.050651	0.099093	0.13541	0.12574	0.13905	0.098855	0.13655	0.16682	0.23884	0.2531	0.12797	0.070325	0.0032836	0.046441	0.074964	0.15212	0.12374	0.095571
0.19607	0.22746	0.27875	0.43413	0.50922	0.61679	0.55216	0.45203	0.34279	0.28168	0.25497	0.23108	0.28935	0.21182	0.10059	-0.0035895	0.048688	0.084025	0.064039	0.070136	0.20639	0.26523	0.35108	0.36786	0.47291	0.57171	0.45753	0.50175	0.34994	0.38222	0.20792	0.19862	0.21209	0.35774	0.32085	0.26201	0.2101	0.12054	0.070357	-0.051372	-0.11245	-0.12299	-0.19078	0.0011757	0.12287	0.36217	0.42246	0.59711	0.62138	0.71523
0.25688	0.28771	0.29741	0.32914	0.32109	0.36992	0.32905	0.30062	0.24647	0.27732	0.26574	0.28942	0.29447	0.27813	0.2107	0.18199	0.22189	0.3137	0.3853	0.42906	0.50853	0.52381	0.56459	0.47442	0.4278	0.37445	0.25699	0.22591	0.092624	0.05343	-0.066949	-0.042235	0.033216	0.16927	0.18147	0.16784	0.17976	0.13452	0.12679	0.043694	0.052355	0.04413	-0.038404	-0.0065107	0.031855	0.1353	0.1259	0.10474	0.040402	-0.0258
0.14289	-0.041205	-0.051653	-0.0018996	0.12774	0.20438	0.16031	0.11119	0.07392	0.23167	0.32928	0.41526	0.44692	0.37149	0.23816	0.14768	0.12103	0.18782	0.43904	0.68305	0.97928	0.86813	0.73225	0.60898	0.65844	0.73346	0.4691	0.29297	0.075004	0.0066821	-0.17485	-0.19753	-0.1024	0.17898	0.33041	0.38302	0.39438	0.37111	0.49636	0.64608	0.84408	1	0.87371	0.83169	0.62921	0.54222	0.37208	0.31048	0.35631	0.35466
1	0.90037	0.7759	0.62389	0.49526	0.46446	0.47104	0.56212	0.5692	0.54481	0.4903	0.55374	0.64051	0.626	0.49816	0.4098	0.32893	0.29448	0.31756	0.4141	0.52008	0.44599	0.34056	0.21188	0.271	0.43486	0.52601	0.57759	0.40977	0.2851	0.16133	0.19267	0.22787	0.26899	0.22019	0.2338	0.29609	0.33354	0.28373	0.17719	0.20606	0.3396	0.43369	0.54953	0.58386	0.57798	0.39786	0.27495	0.16571	0.096775
1	0.88694	0.85654	0.9085	0.92199	0.97341	0.91984	0.87766	0.81971	0.83947	0.86567	0.91928	0.96077	0.946	0.81621	0.70565	0.57208	0.48013	0.40638	0.44935	0.56374	0.55578	0.56026	0.46528	0.51291	0.43732	0.319	0.2791	0.174	0.18251	0.058835	0.14381	0.22742	0.44599	0.44653	0.40464	0.36313	0.39173	0.44595	0.41353	0.39149	0.42579	0.38497	0.41209	0.31972	0.38748	0.39164	0.47341	0.43329	0.4167
0.16818	0.11653	0.093526	0.13044	0.15556	0.20392	0.23131	0.2049	0.18184	0.17571	0.165	0.19482	0.21049	0.20632	0.13907	0.099236	0.093978	0.087423	0.074538	0.063071	0.11218	0.084463	0.082906	0.037444	0.076903	0.13388	0.12166	0.11279	0.026708	-0.0016211	-0.058564	-0.039569	0.00018494	0.094578	0.12818	0.14039	0.12119	0.078004	0.088697	0.049954	0.034695	-0.010834	-0.069124	-0.030512	0.028096	0.14242	0.18028	0.20523	0.17287	0.16807
0.15009	0.13517	0.12765	0.12683	0.11677	0.11612	0.097768	0.097424	0.093588	0.098413	0.088207	0.10814	0.19992	0.25516	0.23645	0.14821	0.095723	0.058586	0.035472	0.025596	0.064273	0.070288	0.060856	0.047617	0.070292	0.10057	0.066307	0.042341	-0.021415	-0.0087041	-0.00045805	0.061143	0.070652	0.081892	0.055446	0.066601	0.071085	0.066221	0.073106	0.069068	0.094042	0.07558	0.040038	0.050034	0.07938	0.13171	0.11365	0.093177	0.04449	0.016503
0.22601	0.20415	0.22867	0.29633	0.30334	0.29777	0.26215	0.2235	0.1715	0.14408	0.12834	0.15513	0.18879	0.19253	0.14722	0.098101	0.078869	0.07275	0.067602	0.073369	0.10088	0.083859	0.055413	0.010004	0.010471	0.033827	0.03928	0.042507	-0.00017061	-0.012349	-0.03925	-0.035347	-0.035223	-0.0074431	-0.0057271	0.00073219	0.015169	0.025685	0.037953	0.024699	0.024305	0.02394	0.011545	0.034586	0.05552	0.095201	0.087833	0.071478	0.048737	0.033998
0.21999	0.073192	0.0058414	0.066874	0.10944	0.13671	0.10266	0.069785	0.033747	0.019386	0.018089	0.11554	0.19997	0.20585	0.14985	0.14362	0.18418	0.2099	0.22087	0.25379	0.29777	0.24655	0.14738	0.015793	-0.027289	0.079416	0.1284	0.20281	0.097149	0.11267	0.074822	0.12393	0.14934	0.18927	0.18665	0.18508	0.21736	0.22471	0.22268	0.16929	0.13453	0.095759	0.038079	0.10138	0.15644	0.22758	0.19141	0.16768	0.11208	0.048828
0.33994	0.25204	0.21304	0.27138	0.34975	0.48862	0.5417	0.56692	0.48267	0.38543	0.25513	0.2723	0.33026	0.28797	0.12424	-0.012445	-0.022025	0.013196	0.050012	0.051522	0.079809	0.10068	0.19698	0.2088	0.18184	0.12916	0.039652	0.065562	-0.010322	-0.010055	-0.10894	-0.091063	-0.045463	0.083481	0.13315	0.16346	0.17689	0.14957	0.15068	0.067681	0.037638	-0.0077921	-0.028092	0.050995	0.1226	0.18989	0.15274	0.12601	0.10109	0.11853
0.9366	0.84189	0.83228	0.91846	0.96744	1	0.94376	0.84853	0.79745	0.79734	0.76366	0.83056	0.89792	0.95199	0.88483	0.80676	0.72592	0.56925	0.4534	0.33115	0.44009	0.52906	0.61337	0.39949	0.27333	0.19892	0.1484	0.15503	0.10454	0.10945	-0.071531	-0.1015	-0.054028	0.11379	0.14939	0.17552	0.21593	0.14452	0.13343	0.14008	0.22602	0.26486	0.17608	0.27342	0.39594	0.62924	0.67202	0.60914	0.42364	0.33992
0.29554	0.29688	0.27255	0.26114	0.21933	0.22835	0.18528	0.16668	0.17753	0.32679	0.47166	0.72857	0.90741	1	0.86385	0.68886	0.54679	0.41652	0.27275	0.16862	0.23612	0.30144	0.34784	0.29439	0.3362	0.38773	0.35795	0.33277	0.22629	0.1697	0.0067072	-0.043651	-0.068347	0.049223	0.055909	0.075599	0.063137	0.03644	0.029236	-0.028908	-0.013693	0.011827	-0.020045	0.051176	0.094654	0.22107	0.24264	0.24352	0.19007	0.16753
0.34457	0.35102	0.38531	0.40905	0.40306	0.3818	0.32124	0.28957	0.24116	0.26325	0.22976	0.29474	0.30425	0.27209	0.12543	0.060312	0.048526	0.049149	0.050403	0.087656	0.17392	0.17351	0.17389	0.14814	0.15163	0.18092	0.11947	0.13526	0.026706	0.023391	-0.069893	-0.055156	-0.069054	-0.0033724	0.024728	0.067321	0.1204	0.10033	0.10541	0.099452	0.12657	0.14661	0.17892	0.29412	0.35658	0.42542	0.39231	0.39641	0.28727	0.18774
0.25169	0.18246	0.14613	0.16469	0.19265	0.27427	0.31031	0.31477	0.27816	0.23834	0.22357	0.21041	0.26254	0.28378	0.27608	0.23536	0.18507	0.16446	0.1554	0.17726	0.20028	0.17552	0.11995	0.088365	0.12108	0.15713	0.11614	0.078252	-0.0097154	-0.034311	-0.08996	-0.03995	0.023546	0.094046	0.09178	0.076811	0.073069	0.048545	0.072321	0.091152	0.14439	0.13353	0.065862	0.075768	0.07535	0.14602	0.14086	0.14532	0.10756	0.10083
0.45547	0.36138	0.32304	0.3384	0.34241	0.33868	0.33087	0.34404	0.37244	0.40127	0.426	0.45447	0.51151	0.51085	0.45964	0.35481	0.28554	0.23028	0.16094	0.13773	0.17234	0.19767	0.1535	0.11062	0.13872	0.19551	0.14111	0.14141	0.079181	0.071561	-0.014239	0.025833	0.080657	0.1559	0.12879	0.11686	0.13355	0.13318	0.15736	0.10394	0.13304	0.10627	0.084159	0.073546	0.07914	0.10946	0.092633	0.073567	0.041896	0.041978
0.15879	0.16286	0.15257	0.13531	0.13539	0.14777	0.15822	0.14233	0.15449	0.15573	0.15202	0.18841	0.27127	0.33968	0.28387	0.19335	0.10017	0.057491	0.015212	0.040767	0.092739	0.10252	0.083673	0.08515	0.12313	0.11624	0.018949	-0.029165	-0.063327	-0.036257	-0.056277	-0.0055673	0.051655	0.16806	0.22003	0.22157	0.18872	0.10904	0.098434	0.062298	0.083007	0.045558	0.022307	0.041392	0.073861	0.12394	0.13914	0.16083	0.14375	0.10933
0.89004	0.7788	0.82368	0.93585	1	0.95812	0.84853	0.77417	0.70527	0.77507	0.72127	0.73973	0.70631	0.69825	0.63278	0.54727	0.5312	0.56108	0.60682	0.64126	0.76272	0.80261	0.80575	0.65441	0.60383	0.57904	0.52603	0.48467	0.368	0.2598	0.11337	0.057451	0.087531	0.14063	0.21068	0.24455	0.28671	0.21423	0.13983	0.039682	0.028183	0.076824	0.10581	0.14865	0.065428	0.063854	0.12686	0.26228	0.28222	0.25383
0.22552	0.15776	0.12918	0.17728	0.1998	0.28085	0.34998	0.47802	0.50756	0.5562	0.48203	0.52762	0.65398	0.7639	0.76794	0.60968	0.43916	0.46359	0.54899	0.69006	0.67071	0.52126	0.39617	0.28125	0.41038	0.65799	0.86002	0.97527	0.74916	0.49084	0.13861	0.001202	-0.010244	0.091653	0.076293	-0.018822	-0.11125	-0.1631	-0.17715	-0.2165	-0.21514	-0.06015	0.12708	0.38637	0.45011	0.43945	0.32996	0.21204	0.10379	0.070219
0.029101	0.0032879	-0.016702	0.037461	0.13235	0.30566	0.49153	0.70854	0.90019	0.99488	1	0.98814	0.89071	0.79145	0.6454	0.62128	0.54491	0.4706	0.36207	0.31162	0.29545	0.26441	0.25326	0.17146	0.14955	0.16445	0.25571	0.36961	0.39615	0.35953	0.22908	0.14462	0.079315	0.10048	0.1	0.1334	0.1893	0.25496	0.31067	0.24432	0.13404	-0.0012608	-0.026038	0.040819	0.12744	0.16313	0.18274	0.21979	0.27873	0.28405
0.26265	0.07109	-0.0047118	0.026415	0.018504	0.03893	0.039149	0.10321	0.14579	0.20784	0.17352	0.14027	0.097101	0.073704	0.03499	0.045234	0.072691	0.13714	0.17783	0.2658	0.32006	0.3673	0.36991	0.3399	0.29263	0.28012	0.20731	0.23782	0.14976	0.14071	-0.0092075	0.012607	0.11099	0.30222	0.38548	0.35778	0.36861	0.3073	0.28527	0.17861	0.13413	0.13395	0.15486	0.28292	0.3422	0.40879	0.36751	0.38806	0.36896	0.37237
0.73246	0.68005	0.7107	0.83925	0.90646	1	0.95557	0.93077	0.86418	0.922	0.93906	0.88899	0.76581	0.6941	0.66359	0.74716	0.85179	0.93218	0.85198	0.73548	0.68967	0.719	0.81542	0.79632	0.8079	0.81939	0.78658	0.73368	0.47501	0.29547	0.088291	0.063034	0.1212	0.21075	0.25403	0.30294	0.38207	0.42568	0.47111	0.43545	0.34137	0.14261	-0.031747	-0.0074718	0.05256	0.20448	0.2768	0.39893	0.36605	0.24226
1	0.81465	0.74474	0.83095	0.88225	0.93143	0.84177	0.79578	0.73921	0.79088	0.73391	0.74804	0.67865	0.65041	0.58052	0.54123	0.51821	0.46063	0.44967	0.40198	0.42324	0.43049	0.49015	0.46604	0.49596	0.55425	0.54153	0.59942	0.51618	0.53925	0.39587	0.46211	0.58784	0.79461	0.7585	0.64411	0.5997	0.57539	0.56852	0.52295	0.48219	0.44381	0.29244	0.28399	0.26312	0.29115	0.25493	0.21038	0.09729	0.02715
0.63285	0.36747	0.19359	0.13409	0.11634	0.11454	0.14815	0.22575	0.29154	0.31256	0.283	0.26868	0.2626	0.23133	0.17109	0.11749	0.12013	0.16656	0.18521	0.17198	0.15854	0.14016	0.1514	0.12447	0.11199	0.16449	0.37104	0.59908	0.61639	0.49125	0.35436	0.34144	0.37481	0.41615	0.38216	0.28765	0.20719	0.15621	0.12374	0.048811	0.025758	0.034737	0.040334	0.072157	0.052766	0.05692	0.033533	0.025924	-0.0062021	-0.04944
1	0.7321	0.55328	0.46803	0.37628	0.29679	0.26656	0.26875	0.27957	0.24483	0.20251	0.17875	0.15961	0.13685	0.081995	0.071692	0.072368	0.11518	0.12983	0.16353	0.18465	0.20697	0.22333	0.20661	0.18994	0.17231	0.20061	0.23457	0.23185	0.20153	0.13584	0.10296	0.08608	0.10855	0.12719	0.12384	0.14306	0.1302	0.1229	0.096784	0.11464	0.12706	0.090541	0.052211	0.016972	0.015729	-0.0086659	-0.0035523	-0.013677	-0.015116
0.18419	0.14018	0.12169	0.13693	0.13359	0.14216	0.13173	0.12621	0.11083	0.097341	0.09443	0.099057	0.094902	0.061399	0.010205	0.024119	0.050028	0.072989	0.060457	0.052173	0.069726	0.064508	0.075684	0.053807	0.039667	0.016479	-0.00072752	0.0051822	-0.0065119	-0.0034148	-0.027646	-0.0075145	5.3364e-05	0.052158	0.050377	0.069427	0.071476	0.085712	0.080463	0.045453	0.027859	0.019419	0.010311	0.031822	0.034186	0.049941	0.017117	0.022032	0.0084792	0.0094891
0.20089	0.20542	0.20744	0.22243	0.23038	0.24361	0.21431	0.17699	0.15583	0.1781	0.18314	0.15142	0.095372	0.051297	0.028147	0.019336	0.018148	0.014768	0.0045729	0.029283	0.093956	0.13874	0.16303	0.17891	0.25745	0.33457	0.28855	0.23528	0.14666	0.10861	0.00094412	-0.053162	0.0012639	0.18141	0.29067	0.30909	0.29301	0.27611	0.2621	0.1943	0.14432	0.15154	0.12735	0.13144	0.060794	0.054593	0.043433	0.081222	0.09654	0.09793
0.033532	0.017749	0.015875	0.022683	0.045523	0.073358	0.077986	0.079169	0.072399	0.090167	0.076849	0.073802	0.061416	0.041202	0.0072295	0.0034638	0.0122	0.018894	0.0065431	0.0079318	0.044444	0.074777	0.093748	0.052494	0.039173	0.054222	0.053682	0.055933	0.01051	-0.015414	-0.083968	-0.10248	-0.086804	-0.032496	-0.00096277	0.029389	0.079201	0.10449	0.10123	0.094704	0.21596	0.31734	0.34499	0.26753	0.23188	0.21331	0.19073	0.17935	0.1701	0.14427
0.14671	0.089022	0.055953	0.061093	0.054604	0.057327	0.049108	0.061962	0.072031	0.081266	0.073395	0.072815	0.064505	0.048411	0.010992	-0.012346	-0.00055932	0.052743	0.081316	0.084206	0.066419	0.051061	0.039474	0.018531	0.021193	0.031313	0.023835	0.016169	-0.011575	-0.024703	-0.043951	-0.040208	-0.03414	0.0064	0.031592	0.048363	0.033099	0.013972	0.0069868	0.037742	0.1761	0.28975	0.31882	0.23029	0.1665	0.14284	0.14071	0.12261	0.089796	0.042895
0.1501	0.33061	0.46333	0.52517	0.53013	0.4875	0.38769	0.22748	0.08964	0.016306	0.0074209	0.042705	0.1015	0.18122	0.21612	0.26023	0.26232	0.23256	0.18476	0.093198	0.046109	-0.017454	-0.051411	-0.021388	0.12908	0.26764	0.30177	0.20019	0.064133	-0.043256	-0.14095	-0.11861	-0.036962	0.082006	0.12381	0.13797	0.15285	0.11234	0.077919	0.035394	0.049355	0.045003	0.024826	0.0079363	0.0025813	0.037394	0.066599	0.090314	0.06941	0.050205
0.33419	0.031912	-0.072398	0.025242	0.082514	0.14281	0.1784	0.15802	0.13237	0.10013	0.093544	0.23141	0.44757	0.63361	0.61675	0.55988	0.52007	0.53454	0.51348	0.50918	0.53104	0.51994	0.37107	0.086062	-0.094876	-0.14497	-0.082015	-0.058349	-0.039867	-0.016834	-0.047319	-0.041626	-0.035691	0.23495	0.44073	0.61559	0.57026	0.54775	0.55333	0.56184	0.57486	0.59621	0.59281	0.62407	0.65085	0.69242	0.69754	0.69128	0.68574	0.67114
0.74918	0.76716	0.81052	0.91384	0.9443	1	0.99973	0.97212	0.90931	0.85443	0.85336	0.76273	0.70953	0.56476	0.51336	0.50711	0.5288	0.53775	0.47631	0.46814	0.49298	0.49969	0.40497	0.31664	0.36403	0.45907	0.51152	0.51297	0.50567	0.50272	0.41056	0.39012	0.40784	0.4266	0.3841	0.29874	0.28935	0.27096	0.28426	0.25363	0.22932	0.23339	0.19563	0.22514	0.22044	0.2799	0.2519	0.26256	0.23205	0.25038
0.82415	0.75878	0.7882	0.89337	0.94672	1	0.998	0.94664	0.89621	0.9113	0.91038	0.93791	0.89717	0.81875	0.7056	0.6794	0.71189	0.66514	0.58915	0.57282	0.62465	0.62903	0.53849	0.46523	0.47026	0.54649	0.52855	0.55832	0.50712	0.54582	0.46571	0.44981	0.46343	0.50773	0.50252	0.4157	0.39332	0.36716	0.39974	0.36009	0.32918	0.31662	0.32131	0.3708	0.38078	0.39642	0.37505	0.38549	0.35074	0.28948
0.45028	0.059884	-0.10549	-0.037808	0.010446	0.079219	0.073243	0.086846	0.058264	0.072106	0.055871	0.25462	0.47496	0.64359	0.63146	0.58965	0.5885	0.5372	0.50726	0.52578	0.58941	0.60341	0.48228	0.2223	0.040208	-0.01424	0.01258	0.026767	-0.017006	-0.0062288	-0.033904	-0.025759	-0.027176	0.24599	0.50087	0.72534	0.72218	0.67521	0.68699	0.65647	0.68146	0.6743	0.67191	0.68757	0.68998	0.71465	0.67812	0.70732	0.66218	0.64511
0.73028	0.91384	0.98194	0.94036	0.94227	0.99952	0.97975	0.96743	0.91874	0.97592	1	0.82446	0.63162	0.42772	0.41122	0.40875	0.41334	0.40706	0.39337	0.41175	0.46073	0.49379	0.55481	0.73307	0.88291	0.98333	0.88156	0.86062	0.75216	0.70853	0.61826	0.62441	0.65199	0.45216	0.29142	0.11699	0.20605	0.20941	0.22488	0.21624	0.20709	0.21646	0.15702	0.18534	0.15269	0.20018	0.15848	0.19636	0.12832	0.044732
0.29714	0.021194	-0.082862	0.034223	0.078423	0.16645	0.14916	0.14533	0.15528	0.20675	0.20624	0.3394	0.51615	0.63882	0.53651	0.48545	0.50897	0.55189	0.51439	0.50027	0.54297	0.52197	0.38931	0.061711	-0.10954	-0.14613	-0.041489	-0.0050134	-0.02669	-0.053073	-0.14487	-0.12845	-0.11695	0.22133	0.39474	0.57137	0.54142	0.53879	0.5791	0.51244	0.52505	0.52458	0.50299	0.52239	0.52229	0.62106	0.60851	0.61675	0.55889	0.56112
0.15895	-0.042243	-0.089635	-0.018555	0.074	0.16812	0.18084	0.17491	0.12993	0.14304	0.087412	0.10333	0.19658	0.27195	0.24676	0.24533	0.23236	0.24323	0.22305	0.22549	0.28497	0.26104	0.23408	0.070233	-0.027454	-0.059298	-0.067265	-0.025801	-0.063666	-0.047979	-0.15737	-0.16881	-0.12669	0.071499	0.22146	0.32562	0.39571	0.37325	0.3968	0.34324	0.37877	0.38122	0.37909	0.39249	0.43415	0.44781	0.44122	0.42325	0.39698	0.38767
0.82592	0.79389	0.82956	0.88789	0.92911	0.96239	0.98022	1	0.99204	0.98559	0.95304	0.88897	0.80758	0.68526	0.584	0.52048	0.53249	0.52485	0.54532	0.52759	0.53355	0.49625	0.46105	0.44109	0.46708	0.50224	0.50876	0.49388	0.46223	0.43106	0.38376	0.39422	0.45554	0.44659	0.37285	0.28531	0.30333	0.32954	0.35449	0.38717	0.42616	0.46649	0.45932	0.50936	0.54521	0.58831	0.53141	0.49559	0.42989	0.37981
0.71476	0.64426	0.62561	0.6975	0.78632	0.93858	1	0.98043	0.91209	0.89073	0.88581	0.86201	0.82061	0.7023	0.61226	0.54885	0.55044	0.50469	0.47757	0.51347	0.59839	0.57558	0.53983	0.46871	0.61778	0.68108	0.6889	0.68725	0.57793	0.52063	0.32902	0.29411	0.37494	0.48411	0.51588	0.41356	0.40611	0.3133	0.30588	0.24628	0.28131	0.26263	0.21546	0.23406	0.27129	0.30739	0.3087	0.29669	0.26484	0.20246
0.13492	0.24266	0.2778	0.32919	0.37988	0.49001	0.48069	0.45097	0.42364	0.46173	0.34959	0.13373	-0.0018916	-0.050165	0.0083681	0.026251	0.13269	0.10599	0.21214	0.23485	0.34101	0.31435	0.31846	0.30961	0.34865	0.40275	0.43781	0.46772	0.30421	0.1805	-0.021093	0.04043	0.085899	0.10669	0.11033	0.07734	0.2475	0.25335	0.355	0.28662	0.23837	0.30531	0.22356	0.31017	0.25584	0.35526	0.27704	0.18937	0.04792	-0.020518
0.59132	0.57336	0.61979	0.6522	0.67394	0.77881	0.84781	0.87556	0.79353	0.83426	0.81593	0.75224	0.612	0.46687	0.38074	0.39318	0.4316	0.41841	0.4173	0.42656	0.53185	0.58302	0.65944	0.74005	0.87201	1	0.97333	0.92585	0.75864	0.68705	0.52964	0.52842	0.53631	0.52628	0.37806	0.28843	0.35003	0.38544	0.35954	0.28387	0.24028	0.21448	0.099767	0.12969	0.14553	0.21081	0.17151	0.13417	0.058955	0.036058
0.84044	0.52178	0.46448	0.64589	0.73072	0.80339	0.81478	0.80043	0.75534	0.76149	0.75985	0.90683	1	0.98989	0.8131	0.72704	0.7627	0.77296	0.78532	0.76038	0.81908	0.79467	0.67502	0.3831	0.20774	0.18083	0.28954	0.37613	0.36045	0.34849	0.23782	0.26748	0.33702	0.59864	0.69992	0.67537	0.5602	0.50876	0.5302	0.50573	0.47927	0.47345	0.44324	0.47392	0.49166	0.50033	0.47764	0.45561	0.40786	0.36397
0.64845	0.79561	0.855	0.85204	0.88065	0.92994	0.91639	0.93212	0.92372	0.95531	0.96658	0.85592	0.71306	0.53664	0.439	0.39252	0.33601	0.41782	0.50186	0.60404	0.63408	0.55976	0.62832	0.74362	0.90415	1	0.89659	0.88765	0.71297	0.6644	0.55595	0.60452	0.68784	0.57685	0.35307	0.12468	0.20955	0.22922	0.2598	0.16685	0.18828	0.16188	0.10868	0.089081	0.079567	0.1017	0.056516	0.020648	0.012947	-0.0059737
0.88608	0.81647	0.75486	0.76285	0.7909	0.95613	0.97356	0.999	0.93864	0.96777	0.9341	0.8768	0.77159	0.63428	0.47954	0.47352	0.47431	0.47139	0.47601	0.5508	0.61564	0.59084	0.68912	0.77098	0.90853	1	0.99283	0.98405	0.77438	0.67896	0.48257	0.49817	0.57464	0.69617	0.61822	0.47263	0.43524	0.3867	0.40475	0.3422	0.26502	0.20356	0.10774	0.14606	0.12818	0.15276	0.1451	0.14818	0.11316	0.035784
[truncated: 44 more rows]
[truncated: 47 more columns]

## Sheet: 2p-SVIM
1	0.89604	0.91943	0.92484	0.87966	0.79317	0.85202	0.80027	0.80254	0.70723	0.68238	0.61604	0.58213	0.499	0.43123	0.35954	0.36352	0.36827	0.37973	0.40727	0.45486	0.55883	0.53251	0.49528	0.45652	0.48293	0.44028	0.3167	0.29597	0.29053	0.3474	0.3353	0.0083825	0.020706	0.027231	0.33741	0.29602	0.22939	0.20749	0.22009	0.27005	0.29018	0.27197	0.25602	0.24802	0.2117	0.15953	0.13042	0.15713	0.16
[truncated: 1,103 more rows]
[truncated: 50 more columns]
